# Supplementary material for: Changes in Young Adults’ Perception of an Interspecific Hybrid Grape Juice Induced by the Addition of Acid or Sugar as Part of a Novel Diversification Strategy for the Grape Industry
Source: Foods. 2025 Mar 27;14(7):1170. doi: 10.3390/foods14071170 (PMC11988535; doi:10.3390/foods14071170)
Supplement: Supplementary file 1 [file foods-14-01170-s001.zip]

Archive with 20 entries (16 files):
- 1st study/
- 1st study/DataForANOVA.csv
- 1st study/DataForCA.csv
- 1st study/script_AC_CATA.R
- 1st study/script_ANOVA.R
- 2nd study/
- 2nd study/DataForANOVA.csv
- 2nd study/DataForCA.csv
- 2nd study/script_AC_CATA.R
- 2nd study/script_ANOVA.R
- 3rd study/
- 3rd study/DataForANOVA.csv
- 3rd study/DataForCA.csv
- 3rd study/script_AC_CATA.R
- 3rd study/script_ANOVA.R
- 4th study/
- 4th study/DataForANOVA.csv
- 4th study/DataForCA.csv
- 4th study/script_AC_CATA.R
- 4th study/script_ANOVA.R
