# Supplementary material for: Changes in Young Adults’ Perception of an Interspecific Hybrid Grape Juice Induced by the Addition of Acid or Sugar as Part of a Novel Diversification Strategy for the Grape Industry
Source: Foods. 2025 Mar 27;14(7):1170. doi: 10.3390/foods14071170 (PMC11988535; doi:10.3390/foods14071170)
Supplement: Supplementary file 1 [file foods-14-01170-s001.zip › 1st study/DataForANOVA.csv]

Product	NumPanel	HedoScore
Control	1	4
+0.5g/L	1	4
+1.5g/L	1	5
+9g/L	1	9
Control	2	5
+0.5g/L	2	6
+1.5g/L	2	7
+3g/L	2	8
+9g/L	2	8
Control	3	1
+0.5g/L	3	7
+1.5g/L	3	5
+3g/L	3	3
+9g/L	3	1
Control	4	7
+0.5g/L	4	8
+1.5g/L	4	7
+3g/L	4	6
+9g/L	4	6
Control	5	6
+0.5g/L	5	7
+1.5g/L	5	7
+3g/L	5	5
+9g/L	5	4
Control	6	5
+0.5g/L	6	5
+1.5g/L	6	5
+3g/L	6	6
+9g/L	6	4
Control	7	7
+0.5g/L	7	6
+1.5g/L	7	6
+3g/L	7	8
+9g/L	7	8
Control	8	7
+0.5g/L	8	7
+1.5g/L	8	5
+3g/L	8	6
+9g/L	8	4
Control	10	9
+0.5g/L	10	8
+1.5g/L	10	8
+3g/L	10	6
+9g/L	10	4
Control	11	5
+0.5g/L	11	4
+1.5g/L	11	9
+3g/L	11	8
+9g/L	11	9
Control	12	9
+0.5g/L	12	6
+1.5g/L	12	7
+3g/L	12	8
+9g/L	12	8
Control	13	7
+0.5g/L	13	8
+1.5g/L	13	6
+3g/L	13	8
+9g/L	13	7
Control	14	6
+0.5g/L	14	7
+1.5g/L	14	4
+3g/L	14	5
+9g/L	14	2
Control	15	8
+0.5g/L	15	7
+1.5g/L	15	6
+3g/L	15	7
+9g/L	15	6
Control	16	9
+0.5g/L	16	6
+1.5g/L	16	3
+3g/L	16	7
+9g/L	16	1
Control	17	4
+0.5g/L	17	5
+1.5g/L	17	4
+3g/L	17	3
+9g/L	17	4
Control	18	9
+0.5g/L	18	9
+1.5g/L	18	9
+3g/L	18	9
+9g/L	18	9
Control	19	3
+0.5g/L	19	4
+1.5g/L	19	4
+3g/L	19	6
+9g/L	19	5
Control	20	6
+0.5g/L	20	9
+1.5g/L	20	9
+3g/L	20	8
+9g/L	20	7
Control	21	6
+0.5g/L	21	4
+1.5g/L	21	6
+3g/L	21	7
+9g/L	21	1
Control	22	9
+0.5g/L	22	6
+1.5g/L	22	7
+3g/L	22	8
+9g/L	22	7
Control	23	4
+0.5g/L	23	5
+1.5g/L	23	2
+3g/L	23	8
+9g/L	23	1
Control	24	9
+0.5g/L	24	9
+1.5g/L	24	7
+3g/L	24	6
+9g/L	24	5
Control	25	4
+0.5g/L	25	4
+1.5g/L	25	4
+3g/L	25	6
+9g/L	25	5
Control	26	7
+0.5g/L	26	5
+1.5g/L	26	8
+3g/L	26	6
+9g/L	26	6
Control	27	6
+0.5g/L	27	6
+1.5g/L	27	5
+3g/L	27	7
+9g/L	27	5
Control	28	6
+0.5g/L	28	7
+1.5g/L	28	5
+3g/L	28	5
+9g/L	28	5
Control	29	4
+0.5g/L	29	4
+1.5g/L	29	2
+3g/L	29	4
+9g/L	29	6
Control	30	5
+0.5g/L	30	5
+1.5g/L	30	6
+3g/L	30	6
+9g/L	30	4
Control	31	7
+0.5g/L	31	7
+1.5g/L	31	5
+3g/L	31	7
+9g/L	31	5
Control	32	7
+0.5g/L	32	6
+1.5g/L	32	8
+3g/L	32	7
+9g/L	32	7
Control	33	9
+0.5g/L	33	7
+1.5g/L	33	8
+3g/L	33	8
+9g/L	33	9
Control	34	7
+0.5g/L	34	8
+1.5g/L	34	6
+3g/L	34	4
+9g/L	34	4
Control	35	7
+0.5g/L	35	8
+1.5g/L	35	7
+3g/L	35	6
+9g/L	35	7
Control	36	9
+0.5g/L	36	8
+1.5g/L	36	7
+3g/L	36	8
+9g/L	36	9
Control	37	6
+0.5g/L	37	7
+1.5g/L	37	6
+3g/L	37	6
+9g/L	37	8
Control	38	7
+0.5g/L	38	5
+1.5g/L	38	5
+3g/L	38	6
+9g/L	38	4
Control	39	7
+0.5g/L	39	9
+1.5g/L	39	6
+3g/L	39	8
+9g/L	39	6
Control	40	6
+0.5g/L	40	6
+1.5g/L	40	7
+3g/L	40	6
+9g/L	40	8
Control	41	4
+0.5g/L	41	5
+1.5g/L	41	6
+3g/L	41	7
+9g/L	41	8
Control	42	8
+0.5g/L	42	9
+1.5g/L	42	9
+3g/L	42	9
+9g/L	42	1
Control	43	6
+0.5g/L	43	4
+1.5g/L	43	4
+3g/L	43	5
+9g/L	43	5
Control	44	7
+0.5g/L	44	7
+1.5g/L	44	6
+3g/L	44	6
+9g/L	44	5
Control	45	9
+0.5g/L	45	7
+1.5g/L	45	7
+3g/L	45	8
+9g/L	45	4
Control	46	7
+0.5g/L	46	7
+1.5g/L	46	6
+3g/L	46	8
Control	47	7
+0.5g/L	47	6
+1.5g/L	47	5
+3g/L	47	6
+9g/L	47	4
Control	48	5
+0.5g/L	48	6
+1.5g/L	48	7
+3g/L	48	7
+9g/L	48	9
Control	49	7
+0.5g/L	49	6
+1.5g/L	49	8
+3g/L	49	7
+9g/L	49	6
Control	50	6
+0.5g/L	50	8
+1.5g/L	50	4
+3g/L	50	4
+9g/L	50	7
Control	51	7
+0.5g/L	51	5
+1.5g/L	51	5
+3g/L	51	5
+9g/L	51	7
Control	52	9
+0.5g/L	52	8
+1.5g/L	52	7
+3g/L	52	7
+9g/L	52	5
Control	53	7
+0.5g/L	53	8
+1.5g/L	53	7
+3g/L	53	6
+9g/L	53	6
Control	54	6
+0.5g/L	54	6
+1.5g/L	54	7
+3g/L	54	6
+9g/L	54	4
Control	55	7
+0.5g/L	55	6
+1.5g/L	55	8
+3g/L	55	4
+9g/L	55	2
Control	56	5
+0.5g/L	56	6
+1.5g/L	56	6
+3g/L	56	5
+9g/L	56	8
Control	57	6
+0.5g/L	57	7
+1.5g/L	57	7
+3g/L	57	5
+9g/L	57	4
Control	58	6
+0.5g/L	58	7
+1.5g/L	58	6
+3g/L	58	7
+9g/L	58	5
Control	59	6
+0.5g/L	59	6
+1.5g/L	59	4
+3g/L	59	5
+9g/L	59	7
Control	60	7
+0.5g/L	60	7
+1.5g/L	60	6
+3g/L	60	6
+9g/L	60	5
Control	61	8
+0.5g/L	61	8
+1.5g/L	61	5
+3g/L	61	6
+9g/L	61	4
Control	62	7
+0.5g/L	62	8
+1.5g/L	62	6
+3g/L	62	6
+9g/L	62	7
Control	63	7
+0.5g/L	63	6
+1.5g/L	63	7
+3g/L	63	6
+9g/L	63	3
Control	64	6
+0.5g/L	64	4
+1.5g/L	64	5
+3g/L	64	3
+9g/L	64	2
Control	65	5
+0.5g/L	65	6
+1.5g/L	65	8
+3g/L	65	4
+9g/L	65	1
Control	66	6
+0.5g/L	66	7
+1.5g/L	66	6
+3g/L	66	7
+9g/L	66	8
Control	67	5
+0.5g/L	67	7
+1.5g/L	67	7
+3g/L	67	7
+9g/L	67	5
Control	68	7
+0.5g/L	68	5
+1.5g/L	68	9
+3g/L	68	7
+9g/L	68	9
Control	69	8
+0.5g/L	69	8
+1.5g/L	69	6
+3g/L	69	4
+9g/L	69	2
Control	70	6
+0.5g/L	70	5
+1.5g/L	70	5
+3g/L	70	8
+9g/L	70	3
Control	71	1
+0.5g/L	71	4
+1.5g/L	71	7
+3g/L	71	5
+9g/L	71	2
Control	72	6
+0.5g/L	72	6
+1.5g/L	72	6
+3g/L	72	6
+9g/L	72	4
Control	73	8
+0.5g/L	73	9
+1.5g/L	73	7
+3g/L	73	5
+9g/L	73	4
Control	74	5
+0.5g/L	74	6
+1.5g/L	74	6
+3g/L	74	3
+9g/L	74	4
Control	75	5
+0.5g/L	75	6
+1.5g/L	75	8
+3g/L	75	7
+9g/L	75	5
Control	76	6
+0.5g/L	76	7
+1.5g/L	76	3
+3g/L	76	6
+9g/L	76	6
Control	77	7
+0.5g/L	77	3
+1.5g/L	77	7
+3g/L	77	2
+9g/L	77	6
Control	78	7
+0.5g/L	78	8
+1.5g/L	78	5
+3g/L	78	7
+9g/L	78	2
Control	79	6
+0.5g/L	79	5
+1.5g/L	79	5
+3g/L	79	5
+9g/L	79	2
Control	80	4
+0.5g/L	80	6
+1.5g/L	80	8
+3g/L	80	7
+9g/L	80	2
Control	81	7
+0.5g/L	81	8
+1.5g/L	81	8
+3g/L	81	7
+9g/L	81	6
Control	82	7
+0.5g/L	82	6
+1.5g/L	82	5
+3g/L	82	7
+9g/L	82	7
Control	83	7
+0.5g/L	83	8
+1.5g/L	83	7
+3g/L	83	8
+9g/L	83	7
Control	84	8
+0.5g/L	84	8
+1.5g/L	84	6
+3g/L	84	5
+9g/L	84	4
Control	85	7
+0.5g/L	85	6
+1.5g/L	85	7
+3g/L	85	7
+9g/L	85	6
Control	86	8
+0.5g/L	86	8
+1.5g/L	86	8
+3g/L	86	6
+9g/L	86	4
Control	87	9
+0.5g/L	87	8
+1.5g/L	87	6
+3g/L	87	7
+9g/L	87	7
Control	88	8
+0.5g/L	88	6
+1.5g/L	88	7
+3g/L	88	5
+9g/L	88	6
Control	89	7
+0.5g/L	89	5
+1.5g/L	89	7
+3g/L	89	6
+9g/L	89	6
Control	90	6
+0.5g/L	90	7
+1.5g/L	90	6
+3g/L	90	7
+9g/L	90	7
Control	91	7
+0.5g/L	91	6
+1.5g/L	91	7
+3g/L	91	7
+9g/L	91	2
Control	92	4
+0.5g/L	92	3
+1.5g/L	92	3
+3g/L	92	4
+9g/L	92	5
Control	93	9
+0.5g/L	93	7
+1.5g/L	93	6
+3g/L	93	6
+9g/L	93	5
Control	94	5
+0.5g/L	94	4
+1.5g/L	94	7
+3g/L	94	5
+9g/L	94	6
Control	95	7
+0.5g/L	95	6
+1.5g/L	95	7
+3g/L	95	5
+9g/L	95	6
Control	96	8
+0.5g/L	96	7
+1.5g/L	96	8
+3g/L	96	6
+9g/L	96	7
Control	97	9
+0.5g/L	97	9
+1.5g/L	97	8
+3g/L	97	7
+9g/L	97	3
Control	98	9
+0.5g/L	98	6
+1.5g/L	98	9
+3g/L	98	8
+9g/L	98	5
Control	99	9
+0.5g/L	99	8
+1.5g/L	99	7
+3g/L	99	5
+9g/L	99	3
Control	100	6
+0.5g/L	100	6
+1.5g/L	100	5
+3g/L	100	5
+9g/L	100	5
Control	101	8
+0.5g/L	101	9
+1.5g/L	101	7
+3g/L	101	8
+9g/L	101	8
Control	103	9
+0.5g/L	103	8
+1.5g/L	103	8
+3g/L	103	9
+9g/L	103	7
Control	104	9
+0.5g/L	104	8
+1.5g/L	104	8
+3g/L	104	9
+9g/L	104	6
