# Supplementary material for: Changes in Young Adults’ Perception of an Interspecific Hybrid Grape Juice Induced by the Addition of Acid or Sugar as Part of a Novel Diversification Strategy for the Grape Industry
Source: Foods. 2025 Mar 27;14(7):1170. doi: 10.3390/foods14071170 (PMC11988535; doi:10.3390/foods14071170)
Supplement: Supplementary file 1 [file foods-14-01170-s001.zip › 1st study/DataForCA.csv]

Product	NumPanel	apricot	jam	fruity	raspberry	plum	acidic	sweet	strawberry
Control	1	1	0	0	0	0	0	0	0
+0.5g/L	1	0	1	0	0	0	0	0	0
+1.5g/L	1	0	0	1	0	1	0	0	0
+3g/L	1	0	0	0	0	0	0	0	0
+9g/L	1	0	0	0	0	0	0	0	0
Control	2	0	1	0	1	0	0	1	0
+0.5g/L	2	0	1	1	0	0	0	1	0
+1.5g/L	2	0	1	0	0	0	0	1	1
+3g/L	2	0	0	0	0	0	1	1	0
+9g/L	2	0	0	0	0	1	1	0	0
Control	3	0	1	0	0	0	0	1	0
+0.5g/L	3	0	1	0	0	0	1	0	0
+1.5g/L	3	0	1	1	0	0	0	1	0
+3g/L	3	0	1	0	0	0	1	1	0
+9g/L	3	0	0	0	0	1	1	0	0
Control	4	0	1	1	0	0	0	1	0
+0.5g/L	4	1	0	0	0	0	0	1	1
+1.5g/L	4	0	1	0	0	0	0	1	0
+3g/L	4	0	0	0	0	1	0	1	0
+9g/L	4	0	0	0	0	1	1	1	0
Control	5	0	1	1	0	1	0	1	0
+0.5g/L	5	0	1	1	0	0	0	1	0
+1.5g/L	5	0	1	1	0	0	0	1	1
+3g/L	5	0	0	0	1	0	1	1	0
+9g/L	5	1	0	0	0	0	1	0	0
Control	6	0	1	1	0	0	0	1	0
+0.5g/L	6	0	0	1	0	0	1	1	0
+1.5g/L	6	0	0	1	1	0	1	1	0
+3g/L	6	0	0	1	0	0	1	1	0
+9g/L	6	0	0	1	1	0	1	1	0
Control	7	1	0	1	0	0	0	1	0
+0.5g/L	7	0	1	0	0	0	0	1	0
+1.5g/L	7	1	0	1	0	0	0	1	0
+3g/L	7	1	0	0	0	0	1	0	0
+9g/L	7	1	0	0	0	0	1	0	0
Control	8	0	0	0	0	1	0	1	0
+0.5g/L	8	0	0	1	0	0	0	0	0
+1.5g/L	8	0	0	0	1	0	1	1	0
+3g/L	8	0	1	0	0	0	0	1	0
+9g/L	8	0	0	0	0	0	1	0	1
Control	10	0	0	1	0	0	0	1	0
+0.5g/L	10	0	0	1	0	1	0	1	0
+1.5g/L	10	0	0	1	0	0	0	1	0
+3g/L	10	0	0	1	0	0	1	1	0
+9g/L	10	0	0	1	0	0	1	0	0
Control	11	0	0	0	0	0	0	1	1
+0.5g/L	11	0	1	0	1	1	0	1	0
+1.5g/L	11	0	1	1	1	0	0	1	0
+3g/L	11	0	0	1	0	0	1	1	0
+9g/L	11	0	0	1	0	0	1	0	0
Control	12	0	0	0	0	1	0	1	0
+0.5g/L	12	0	1	1	0	0	0	1	0
+1.5g/L	12	0	1	0	0	0	1	1	0
+3g/L	12	0	0	0	0	1	1	1	0
+9g/L	12	0	0	1	0	0	1	1	0
Control	13	0	1	1	0	0	1	1	0
+0.5g/L	13	0	0	1	0	1	0	0	0
+1.5g/L	13	1	0	1	1	0	0	0	0
+3g/L	13	0	0	1	0	0	0	1	1
+9g/L	13	0	0	1	0	0	1	1	1
Control	14	1	1	0	0	0	0	1	0
+0.5g/L	14	0	1	0	0	0	0	1	0
+1.5g/L	14	0	0	0	0	1	1	1	0
+3g/L	14	0	0	1	1	0	0	1	1
+9g/L	14	1	0	0	0	0	1	0	0
Control	15	1	0	0	0	0	0	1	1
+0.5g/L	15	1	0	0	0	0	0	1	1
+1.5g/L	15	1	0	1	0	1	1	0	0
+3g/L	15	1	0	0	0	1	1	1	0
+9g/L	15	1	0	0	0	0	1	0	0
Control	16	0	0	1	0	0	0	1	1
+0.5g/L	16	0	1	0	0	0	0	1	0
+1.5g/L	16	0	0	0	0	0	0	0	0
+3g/L	16	0	1	1	0	0	1	1	0
+9g/L	16	0	0	0	0	1	1	0	0
Control	17	1	1	1	0	1	0	1	1
+0.5g/L	17	1	1	1	1	1	0	1	0
+1.5g/L	17	1	1	1	0	1	1	1	0
+3g/L	17	0	0	0	0	0	0	0	0
+9g/L	17	1	1	1	1	1	1	1	0
Control	18	0	1	0	0	1	0	1	0
+0.5g/L	18	1	1	1	0	0	0	1	0
+1.5g/L	18	0	1	1	1	0	0	1	0
+3g/L	18	0	1	1	0	0	0	1	1
+9g/L	18	0	1	1	1	0	1	1	0
Control	19	0	1	1	0	0	0	1	0
+0.5g/L	19	0	0	1	0	0	1	1	0
+1.5g/L	19	0	0	1	0	1	0	1	0
+3g/L	19	1	0	1	0	0	1	1	0
+9g/L	19	0	0	0	0	0	1	1	1
Control	20	0	0	1	0	0	0	0	0
+0.5g/L	20	1	0	0	0	0	0	1	0
+1.5g/L	20	1	0	0	0	0	0	1	0
+3g/L	20	0	0	0	0	1	1	0	0
+9g/L	20	0	0	0	0	1	1	0	0
Control	21	0	1	0	1	0	1	1	0
+0.5g/L	21	0	0	1	0	0	0	1	0
+1.5g/L	21	0	1	0	1	0	1	0	0
+3g/L	21	0	1	0	1	0	1	0	0
+9g/L	21	0	0	0	0	0	1	0	0
Control	22	0	1	1	0	0	0	1	1
+0.5g/L	22	0	0	1	0	0	1	1	1
+1.5g/L	22	1	1	1	0	0	0	1	0
+3g/L	22	0	1	1	0	1	0	1	0
+9g/L	22	0	1	1	0	1	0	1	0
Control	23	0	1	1	0	0	0	0	1
+0.5g/L	23	1	1	0	0	0	0	0	0
+1.5g/L	23	0	0	0	0	0	1	0	1
+3g/L	23	1	1	0	0	0	0	0	0
+9g/L	23	0	0	0	0	1	1	0	1
Control	24	1	0	1	0	1	0	1	0
+0.5g/L	24	1	0	0	0	0	0	1	0
+1.5g/L	24	1	0	0	0	0	1	0	0
+3g/L	24	0	1	1	0	1	1	0	0
+9g/L	24	0	0	0	1	0	1	0	0
Control	25	0	1	0	0	0	0	1	0
+0.5g/L	25	0	1	0	0	0	0	1	0
+1.5g/L	25	0	1	0	0	0	0	1	0
+3g/L	25	0	0	0	0	0	0	1	0
+9g/L	25	0	0	0	0	0	1	1	0
Control	26	0	0	0	0	1	0	1	0
+0.5g/L	26	0	0	0	0	0	0	1	0
+1.5g/L	26	1	0	1	0	0	0	1	0
+3g/L	26	0	1	1	0	0	1	0	0
+9g/L	26	0	0	0	0	0	1	0	0
Control	27	1	1	0	1	0	0	1	0
+0.5g/L	27	0	1	0	0	1	1	0	0
+1.5g/L	27	0	1	1	0	0	1	0	0
+3g/L	27	0	0	1	0	0	0	1	0
+9g/L	27	0	0	1	0	1	1	0	0
Control	28	0	1	0	0	0	0	1	0
+0.5g/L	28	0	0	1	1	0	1	0	0
+1.5g/L	28	0	1	0	0	0	1	0	0
+3g/L	28	0	0	0	0	1	1	0	0
+9g/L	28	0	0	0	0	0	1	0	1
Control	29	0	1	1	0	0	0	1	1
+0.5g/L	29	0	1	0	0	0	1	1	1
+1.5g/L	29	0	1	0	0	0	1	1	1
+3g/L	29	0	0	0	1	0	1	1	0
+9g/L	29	1	1	0	0	0	0	1	0
Control	30	0	1	0	0	0	0	0	0
+0.5g/L	30	0	0	0	0	0	0	0	0
+1.5g/L	30	0	0	0	0	1	0	0	0
+3g/L	30	0	0	0	0	1	0	0	0
+9g/L	30	0	0	0	0	0	1	0	0
Control	31	1	1	1	0	1	0	1	0
+0.5g/L	31	1	0	0	0	0	1	1	0
+1.5g/L	31	0	0	0	0	0	0	0	0
+3g/L	31	0	0	0	1	0	1	0	0
+9g/L	31	0	0	0	0	1	1	0	0
Control	32	1	0	0	0	0	0	1	0
+0.5g/L	32	0	0	1	0	1	0	1	0
+1.5g/L	32	0	0	1	0	0	0	1	1
+3g/L	32	1	0	1	0	0	0	1	0
+9g/L	32	0	1	1	1	0	0	1	0
Control	33	0	1	0	0	1	0	1	0
+0.5g/L	33	0	0	1	0	1	0	0	0
+1.5g/L	33	0	0	1	0	1	0	0	0
+3g/L	33	1	0	0	0	0	1	1	0
+9g/L	33	0	0	1	0	0	1	0	0
Control	34	0	0	0	0	1	0	1	0
+0.5g/L	34	0	0	0	0	0	0	1	0
+1.5g/L	34	0	0	1	0	0	1	1	0
+3g/L	34	0	0	0	0	0	1	1	0
+9g/L	34	0	0	1	0	0	1	0	0
Control	35	0	0	0	0	0	0	1	0
+0.5g/L	35	1	0	1	0	0	0	1	0
+1.5g/L	35	1	0	1	0	0	0	1	0
+3g/L	35	0	0	1	0	0	0	1	0
+9g/L	35	0	0	1	0	0	1	1	0
Control	36	0	0	1	0	0	0	1	0
+0.5g/L	36	1	0	0	0	0	0	1	0
+1.5g/L	36	1	1	1	0	0	1	1	0
+3g/L	36	1	0	0	0	0	1	1	0
+9g/L	36	0	0	1	0	0	1	0	0
Control	37	1	1	1	0	0	0	1	0
+0.5g/L	37	1	0	1	0	0	0	1	0
+1.5g/L	37	1	1	0	0	0	1	1	0
+3g/L	37	0	0	1	0	1	1	0	0
+9g/L	37	0	0	0	1	0	1	0	0
Control	38	0	1	1	0	1	1	1	0
+0.5g/L	38	1	0	1	0	0	0	0	0
+1.5g/L	38	0	0	1	0	1	1	0	0
+3g/L	38	0	0	0	0	1	1	0	0
+9g/L	38	0	0	0	1	0	1	0	0
Control	39	0	1	0	0	0	0	1	1
+0.5g/L	39	1	0	1	0	0	0	1	1
+1.5g/L	39	0	0	0	0	0	0	0	1
+3g/L	39	0	0	0	0	1	1	0	0
+9g/L	39	1	0	1	0	0	1	0	0
Control	40	1	1	1	0	0	0	1	1
+0.5g/L	40	0	1	1	0	0	1	1	0
+1.5g/L	40	1	1	1	0	0	0	1	0
+3g/L	40	1	1	0	0	0	0	1	1
+9g/L	40	0	0	1	1	1	1	0	0
Control	41	0	1	0	0	1	0	1	0
+0.5g/L	41	1	0	0	0	0	0	1	0
+1.5g/L	41	0	0	1	0	1	0	1	0
+3g/L	41	0	1	0	0	0	1	1	1
+9g/L	41	0	0	0	1	0	1	1	0
Control	42	1	1	1	0	0	0	1	0
+0.5g/L	42	0	0	1	0	1	0	1	0
+1.5g/L	42	1	1	0	0	0	0	0	0
+3g/L	42	1	0	1	0	0	1	1	0
+9g/L	42	0	0	0	0	0	1	0	0
Control	43	0	1	1	0	1	0	1	1
+0.5g/L	43	0	0	1	0	1	1	1	1
+1.5g/L	43	1	1	1	0	1	0	1	1
+3g/L	43	1	1	1	0	0	0	1	1
+9g/L	43	1	0	1	1	1	1	1	0
Control	44	0	0	1	0	0	0	0	0
+0.5g/L	44	0	0	1	0	0	0	1	0
+1.5g/L	44	0	0	0	0	0	1	0	1
+3g/L	44	0	0	1	0	0	0	1	0
+9g/L	44	0	0	1	0	0	1	1	0
Control	45	1	1	1	0	0	0	1	0
+0.5g/L	45	1	1	1	0	0	0	1	0
+1.5g/L	45	1	1	0	0	1	0	1	0
+3g/L	45	1	1	1	0	0	0	1	0
+9g/L	45	1	0	1	0	0	1	1	1
Control	46	0	0	1	0	1	0	1	0
+0.5g/L	46	0	1	0	0	1	0	1	0
+1.5g/L	46	1	0	1	0	0	0	1	0
+3g/L	46	1	0	1	0	0	1	0	0
+9g/L	46	0	0	0	0	0	0	0	0
Control	47	1	1	0	0	0	0	0	0
+0.5g/L	47	1	0	0	0	0	0	1	0
+1.5g/L	47	0	0	0	0	0	1	0	1
+3g/L	47	0	0	1	0	0	1	0	0
+9g/L	47	0	0	0	0	1	1	0	0
Control	48	1	0	0	0	0	0	1	0
+0.5g/L	48	0	0	0	1	0	0	1	0
+1.5g/L	48	0	0	0	0	1	1	0	0
+3g/L	48	0	0	0	0	0	1	0	1
+9g/L	48	0	0	1	0	0	1	0	0
Control	49	0	1	0	0	1	1	1	0
+0.5g/L	49	0	1	1	0	0	0	1	1
+1.5g/L	49	0	1	1	1	0	0	1	1
+3g/L	49	0	0	1	0	0	1	1	1
+9g/L	49	0	1	0	1	1	1	0	0
Control	50	1	1	1	0	0	1	1	0
+0.5g/L	50	0	0	1	0	1	0	0	0
+1.5g/L	50	0	1	1	0	0	1	1	0
+3g/L	50	0	1	0	0	0	1	0	0
+9g/L	50	1	0	1	0	0	1	0	0
Control	51	0	0	1	0	1	0	0	0
+0.5g/L	51	0	1	0	0	0	0	1	0
+1.5g/L	51	1	0	1	0	0	0	1	0
+3g/L	51	0	0	0	0	0	0	1	1
+9g/L	51	0	0	1	0	1	1	0	0
Control	52	0	0	1	0	0	0	0	1
+0.5g/L	52	0	1	0	0	0	0	1	1
+1.5g/L	52	0	0	0	1	0	0	1	0
+3g/L	52	0	1	1	1	0	0	1	0
+9g/L	52	0	0	0	1	0	1	0	0
Control	53	1	0	0	0	0	0	0	0
+0.5g/L	53	0	1	1	0	0	0	1	0
+1.5g/L	53	0	0	0	0	0	1	1	1
+3g/L	53	0	0	0	0	1	1	0	0
+9g/L	53	0	0	0	0	1	1	0	0
Control	54	0	0	0	0	1	0	1	0
+0.5g/L	54	0	0	0	0	0	0	1	1
+1.5g/L	54	0	1	0	0	0	0	1	0
+3g/L	54	1	0	0	0	0	0	1	0
+9g/L	54	0	0	0	1	0	1	0	0
Control	55	0	0	0	0	0	0	1	1
+0.5g/L	55	1	0	0	0	0	1	1	0
+1.5g/L	55	0	0	1	0	0	0	1	1
+3g/L	55	0	0	0	0	1	1	1	0
+9g/L	55	0	0	1	0	1	1	0	0
Control	56	1	0	1	0	0	0	0	0
+0.5g/L	56	0	0	1	0	1	0	0	0
+1.5g/L	56	0	1	0	0	0	0	0	0
+3g/L	56	0	0	0	0	0	0	1	1
+9g/L	56	1	0	1	0	0	1	1	0
Control	57	0	0	1	0	0	1	1	0
+0.5g/L	57	0	0	1	0	0	1	1	0
+1.5g/L	57	1	0	1	0	0	0	1	0
+3g/L	57	0	0	0	0	0	0	0	0
+9g/L	57	0	0	1	0	0	1	1	0
Control	58	0	0	0	0	0	0	1	0
+0.5g/L	58	0	0	1	0	1	0	1	0
+1.5g/L	58	0	0	1	0	1	1	0	0
+3g/L	58	1	0	1	0	1	0	0	0
+9g/L	58	0	0	1	1	1	1	0	0
Control	59	1	1	0	0	0	0	1	0
+0.5g/L	59	1	0	0	0	0	0	0	0
+1.5g/L	59	0	0	1	0	0	0	1	0
+3g/L	59	0	0	1	1	0	0	0	0
+9g/L	59	0	1	1	1	0	1	0	0
Control	60	1	0	1	0	0	0	0	0
+0.5g/L	60	0	1	0	0	0	0	1	0
+1.5g/L	60	0	0	1	0	1	0	0	0
+3g/L	60	0	0	1	1	0	1	0	0
+9g/L	60	0	1	0	0	0	1	0	0
Control	61	0	1	1	0	0	0	0	0
+0.5g/L	61	0	0	1	0	0	0	1	0
+1.5g/L	61	1	0	0	0	0	1	1	1
+3g/L	61	1	0	1	0	0	1	1	0
+9g/L	61	0	0	1	1	0	1	0	0
Control	62	1	1	0	0	0	0	1	0
+0.5g/L	62	0	1	0	0	1	0	1	1
+1.5g/L	62	0	0	0	0	0	0	1	1
+3g/L	62	0	0	0	1	1	1	0	0
+9g/L	62	0	0	1	0	1	1	0	0
Control	63	1	0	1	0	0	0	1	0
+0.5g/L	63	0	1	0	0	0	0	1	0
+1.5g/L	63	0	0	1	0	0	0	1	1
+3g/L	63	0	1	1	0	0	0	1	0
+9g/L	63	0	0	0	0	1	1	1	0
Control	64	0	0	1	0	1	0	1	0
+0.5g/L	64	1	1	0	0	0	0	1	0
+1.5g/L	64	1	0	1	0	0	0	1	0
+3g/L	64	0	0	1	0	1	1	0	0
+9g/L	64	1	0	1	0	0	1	0	0
Control	65	1	0	0	0	0	0	1	0
+0.5g/L	65	0	0	1	0	0	0	0	0
+1.5g/L	65	0	1	1	0	1	0	1	0
+3g/L	65	0	0	0	0	0	1	0	1
+9g/L	65	0	0	0	0	0	1	0	0
Control	66	0	0	1	0	1	0	1	0
+0.5g/L	66	1	1	0	0	0	0	1	0
+1.5g/L	66	0	0	1	0	0	1	1	1
+3g/L	66	0	0	1	0	1	0	1	0
+9g/L	66	0	0	1	1	0	1	1	0
Control	67	1	0	1	0	0	0	0	0
+0.5g/L	67	0	0	1	0	1	0	1	1
+1.5g/L	67	0	1	1	0	1	0	1	0
+3g/L	67	0	0	1	1	0	0	1	0
+9g/L	67	0	0	0	0	0	1	1	1
Control	68	0	1	1	1	0	1	1	0
+0.5g/L	68	1	1	0	0	0	1	1	0
+1.5g/L	68	0	0	1	0	0	0	1	1
+3g/L	68	1	0	1	0	0	1	1	0
+9g/L	68	0	1	1	0	0	1	1	1
Control	69	1	1	1	0	0	0	1	0
+0.5g/L	69	0	0	0	0	0	0	1	0
+1.5g/L	69	0	1	1	0	0	1	1	0
+3g/L	69	1	0	1	0	0	0	1	0
+9g/L	69	0	0	1	0	1	1	0	0
Control	70	1	0	1	0	0	0	1	0
+0.5g/L	70	1	0	1	0	0	1	1	0
+1.5g/L	70	1	1	1	0	0	0	0	0
+3g/L	70	0	0	1	1	0	0	1	1
+9g/L	70	0	0	1	0	0	1	1	1
Control	71	0	0	0	0	0	0	1	0
+0.5g/L	71	0	1	1	0	1	0	0	0
+1.5g/L	71	1	1	1	0	0	0	0	0
+3g/L	71	0	0	1	1	0	1	0	0
+9g/L	71	0	0	0	1	1	1	0	0
Control	72	0	1	1	0	1	0	1	0
+0.5g/L	72	0	1	1	0	0	0	1	0
+1.5g/L	72	0	0	0	0	1	0	1	0
+3g/L	72	0	0	1	0	0	1	0	0
+9g/L	72	0	0	0	1	0	1	0	0
Control	73	1	1	1	0	0	0	1	0
+0.5g/L	73	1	0	1	0	0	0	1	1
+1.5g/L	73	0	0	0	1	0	0	1	1
+3g/L	73	0	1	0	0	1	1	1	0
+9g/L	73	0	0	0	1	0	1	0	0
Control	74	0	1	1	0	0	0	1	0
+0.5g/L	74	1	0	0	0	0	1	1	0
+1.5g/L	74	0	0	1	0	0	0	0	1
+3g/L	74	0	1	0	0	0	0	1	1
+9g/L	74	0	0	1	0	1	0	1	0
Control	75	0	1	1	0	0	0	1	0
+0.5g/L	75	0	1	0	0	0	0	1	0
+1.5g/L	75	0	0	0	0	1	1	0	1
+3g/L	75	0	0	0	0	0	1	1	1
+9g/L	75	0	0	0	1	0	1	0	0
Control	76	0	0	0	0	0	0	1	1
+0.5g/L	76	0	0	1	1	0	0	1	0
+1.5g/L	76	0	1	0	0	0	0	1	0
+3g/L	76	0	1	0	0	1	0	0	0
+9g/L	76	1	0	0	0	0	1	0	0
Control	77	0	0	1	0	1	0	1	0
+0.5g/L	77	0	0	0	0	0	0	1	1
+1.5g/L	77	0	0	1	0	1	0	1	0
+3g/L	77	0	1	0	0	0	1	0	0
+9g/L	77	1	0	0	0	0	1	0	0
Control	78	1	0	0	0	0	0	1	1
+0.5g/L	78	0	0	1	0	1	0	1	0
+1.5g/L	78	1	0	0	0	0	0	1	0
+3g/L	78	0	1	0	0	0	1	1	1
+9g/L	78	0	1	0	0	0	1	0	0
Control	79	0	1	0	0	0	1	0	1
+0.5g/L	79	0	1	1	0	1	0	0	1
+1.5g/L	79	0	1	1	0	0	1	0	1
+3g/L	79	0	1	0	0	1	1	1	1
+9g/L	79	0	1	0	0	0	1	0	0
Control	80	0	0	0	1	0	0	1	0
+0.5g/L	80	0	0	1	0	1	0	0	0
+1.5g/L	80	0	0	0	0	1	0	0	0
+3g/L	80	0	0	1	0	0	1	0	1
+9g/L	80	0	0	1	0	0	1	0	0
Control	81	0	1	0	0	0	0	1	0
+0.5g/L	81	0	0	1	0	1	0	0	0
+1.5g/L	81	1	0	0	0	0	1	0	1
+3g/L	81	1	1	1	0	0	0	1	0
+9g/L	81	1	0	0	0	0	1	0	0
Control	82	0	0	1	0	0	0	1	0
+0.5g/L	82	0	0	1	0	0	1	0	0
+1.5g/L	82	0	0	1	0	1	1	0	0
+3g/L	82	1	0	1	0	0	1	0	0
+9g/L	82	0	0	0	0	0	0	0	0
Control	83	1	0	0	0	1	0	1	0
+0.5g/L	83	0	0	0	1	1	0	1	0
+1.5g/L	83	1	0	0	0	0	0	1	1
+3g/L	83	1	0	1	1	0	0	1	1
+9g/L	83	0	0	0	1	0	1	0	1
Control	84	1	1	0	0	0	0	1	0
+0.5g/L	84	0	0	0	0	0	0	1	0
+1.5g/L	84	0	0	0	0	1	1	0	0
+3g/L	84	0	0	0	0	0	0	0	0
+9g/L	84	0	0	0	0	0	1	0	0
Control	85	0	1	1	0	0	0	1	0
+0.5g/L	85	0	0	0	0	1	1	1	0
+1.5g/L	85	1	0	0	0	0	0	1	0
+3g/L	85	0	0	0	0	1	1	0	0
+9g/L	85	0	0	1	0	1	1	0	0
Control	86	0	1	0	0	1	0	0	0
+0.5g/L	86	0	1	0	0	1	0	0	0
+1.5g/L	86	0	1	0	0	1	0	1	0
+3g/L	86	1	0	0	0	0	1	0	0
+9g/L	86	1	0	0	1	0	1	0	0
Control	87	0	0	1	0	0	0	1	1
+0.5g/L	87	1	0	0	1	0	0	1	0
+1.5g/L	87	0	0	0	0	1	0	1	0
+3g/L	87	1	1	0	0	0	0	1	0
+9g/L	87	0	0	0	1	1	1	0	0
Control	88	1	0	1	0	1	0	1	0
+0.5g/L	88	1	0	1	1	1	1	1	1
+1.5g/L	88	0	0	1	0	1	1	0	0
+3g/L	88	0	1	1	0	0	0	0	0
+9g/L	88	1	0	0	0	0	1	1	0
Control	89	1	0	0	0	0	0	1	0
+0.5g/L	89	1	0	0	0	0	0	1	0
+1.5g/L	89	0	0	1	0	1	0	1	0
+3g/L	89	0	0	1	0	1	0	1	0
+9g/L	89	0	0	1	0	0	1	0	1
Control	90	1	0	1	0	0	1	1	0
+0.5g/L	90	1	1	1	0	0	0	1	0
+1.5g/L	90	0	1	0	0	1	1	1	0
+3g/L	90	0	1	1	1	1	1	0	0
+9g/L	90	0	0	0	0	0	1	0	1
Control	91	0	1	1	0	1	0	1	0
+0.5g/L	91	1	1	0	0	0	0	1	0
+1.5g/L	91	1	1	1	0	0	0	1	0
+3g/L	91	0	1	1	0	0	1	1	1
+9g/L	91	0	0	0	0	0	1	1	1
Control	92	0	0	1	0	0	0	1	0
+0.5g/L	92	0	1	0	0	0	1	1	1
+1.5g/L	92	0	1	0	0	0	1	1	0
+3g/L	92	0	1	1	1	0	0	1	0
+9g/L	92	0	0	0	0	0	1	1	1
Control	93	0	0	1	0	0	0	1	1
+0.5g/L	93	1	0	1	0	0	0	1	0
+1.5g/L	93	0	0	0	0	1	1	0	0
+3g/L	93	0	0	0	0	1	1	0	0
+9g/L	93	0	0	0	0	1	1	0	0
Control	94	1	0	1	0	0	0	1	0
+0.5g/L	94	1	1	1	0	0	0	0	1
+1.5g/L	94	0	0	0	0	0	0	0	0
+3g/L	94	0	0	0	1	0	1	1	0
+9g/L	94	0	1	0	0	1	1	1	0
Control	95	0	0	1	0	1	0	0	0
+0.5g/L	95	0	1	0	0	0	0	1	0
+1.5g/L	95	1	1	1	0	0	0	1	0
+3g/L	95	0	0	1	0	1	0	0	0
+9g/L	95	0	0	0	0	0	1	1	1
Control	96	1	1	1	0	0	0	1	0
+0.5g/L	96	1	1	1	0	0	0	1	1
+1.5g/L	96	0	0	1	0	0	0	1	0
+3g/L	96	0	0	1	0	0	1	0	0
+9g/L	96	0	0	1	0	0	1	1	0
Control	97	1	0	1	0	0	0	1	0
+0.5g/L	97	1	1	1	0	0	0	1	1
+1.5g/L	97	0	0	1	0	1	1	0	0
+3g/L	97	0	0	1	0	0	1	1	0
+9g/L	97	0	0	0	0	0	1	0	1
Control	98	1	0	1	0	0	0	1	0
+0.5g/L	98	1	0	1	0	0	0	1	0
+1.5g/L	98	1	1	1	0	0	0	0	0
+3g/L	98	0	1	0	0	0	0	0	0
+9g/L	98	0	0	0	0	1	1	0	1
Control	99	1	0	1	1	0	0	0	0
+0.5g/L	99	0	1	1	0	0	0	0	0
+1.5g/L	99	1	0	1	0	0	0	1	0
+3g/L	99	0	0	0	0	1	1	0	0
+9g/L	99	0	0	0	0	1	1	0	0
Control	100	0	0	1	1	0	1	1	1
+0.5g/L	100	0	1	1	0	0	1	1	0
+1.5g/L	100	0	0	1	0	0	1	0	0
+3g/L	100	0	0	1	1	0	1	1	0
+9g/L	100	1	0	1	1	0	1	1	1
Control	101	0	0	1	0	1	0	1	0
+0.5g/L	101	0	0	0	0	0	0	1	0
+1.5g/L	101	0	0	1	0	0	1	1	1
+3g/L	101	0	1	1	0	0	0	1	0
+9g/L	101	0	0	0	1	0	1	1	0
Control	103	1	1	1	0	0	0	1	0
+0.5g/L	103	0	1	0	1	0	0	1	1
+1.5g/L	103	1	0	1	0	0	0	1	1
+3g/L	103	0	0	1	0	1	1	0	0
+9g/L	103	0	0	0	0	1	1	0	0
Control	104	0	1	1	0	0	0	1	0
+0.5g/L	104	0	0	1	0	0	0	1	0
+1.5g/L	104	0	0	0	1	0	0	1	0
+3g/L	104	0	0	0	0	0	0	1	0
+9g/L	104	0	1	0	0	0	1	1	0
