# Supplementary material for: Changes in Young Adults’ Perception of an Interspecific Hybrid Grape Juice Induced by the Addition of Acid or Sugar as Part of a Novel Diversification Strategy for the Grape Industry
Source: Foods. 2025 Mar 27;14(7):1170. doi: 10.3390/foods14071170 (PMC11988535; doi:10.3390/foods14071170)
Supplement: Supplementary file 1 [file foods-14-01170-s001.zip › 1st study/script_ANOVA.R]

# Loading packages

library(agricolae)

# Loading data

HedoScore=read.table("DataForANOVA.csv",sep=";",header=TRUE,stringsAsFactors=TRUE)

# Descriptive analysis

summary(HedoScore)

HedoScore$Product=as.factor(HedoScore$Product)
HedoScore$NumPanel=as.factor(HedoScore$NumPanel)
summary(HedoScore,maxsum=Inf)

# ANOVA

res=aov(HedoScore~Product+NumPanel,data=HedoScore)
res

anova(res)

# Analysis of residuals

par(mfrow=c(2,2))
plot(res)
par(mfrow=c(1,1))

# Multiple comparison with Tuckey HSD test

groups_product=HSD.test(res,"Product")
groups_product

pdf(paste("fig_ANOVA.pdf",sep=""),width=10,height=4)
par(mar=c(3.1,4.6,1.1,0.1))
plot(groups_product,variation="SE",ylab="Liking score",main="",cex=1.75,cex.names=1.75,cex.axis=1.75,cex.lab=1.75)
dev.off()

# Drawing p-value against sample size

maxNumberOfPanelists=max(as.numeric(HedoScore$NumPanel))
#maxNumberOfPanelists=50  # Must be strictly less than the number of panelists
tickInterval=floor(maxNumberOfPanelists/11)
Size=2:floor(maxNumberOfPanelists/tickInterval)*tickInterval # Setting the panelist range you want to test, as a function of your panelist number

NbReps=300 # number of random draws for each size

pVal=matrix(nrow=NbReps,ncol=length(Size))

for (i in 1:length(Size)) {
	for (j in 1:NbReps) {
		panelists=sample(1:nlevels(HedoScore$NumPanel),Size[i])
		HedoScoreij=HedoScore[HedoScore$NumPanel%in%panelists,]
		resij=aov(HedoScore~Product+NumPanel,data=HedoScoreij)
		pVal[j,i]=anova(resij)["Product","Pr(>F)"]
	}
}

boxplot(pVal,names=Size,cex.axis=1.25,xlab="Number of panelists",ylab="p-value",cex.lab=1.25,ylim=c(0,1))
abline(h=0.05,col="red",lwd=1.25)

pdf("fig_pVals.pdf",width=7,height=4)
par(mar=c(4.1,4.1,1.1,1.1))
boxplot(pVal,names=Size,cex.axis=1.25,xlab="Number of panelists",ylab="p-value",cex.lab=1.25,ylim=c(0,1))
abline(h=0.05,col="red",lwd=1.25)
dev.off()

#---------
# The End
#---------
