# Supplementary material for: Changes in Young Adults’ Perception of an Interspecific Hybrid Grape Juice Induced by the Addition of Acid or Sugar as Part of a Novel Diversification Strategy for the Grape Industry
Source: Foods. 2025 Mar 27;14(7):1170. doi: 10.3390/foods14071170 (PMC11988535; doi:10.3390/foods14071170)
Supplement: Supplementary file 1 [file foods-14-01170-s001.zip › 2nd study/DataForANOVA.csv]

Product	NumPanel	HedoScore
Control	1	8
+50g/L	1	7
+100g/L	1	6
+150g/L	1	6
Control	2	8
+50g/L	2	7
+100g/L	2	7
+150g/L	2	8
Control	3	7
+50g/L	3	6
+100g/L	3	7
+150g/L	3	8
Control	4	6
+50g/L	4	8
+100g/L	4	6
+150g/L	4	7
Control	5	9
+50g/L	5	6
+100g/L	5	7
+150g/L	5	7
Control	6	6
+50g/L	6	6
+100g/L	6	7
+150g/L	6	7
Control	7	8
+50g/L	7	7
+100g/L	7	6
+150g/L	7	8
Control	8	8
+50g/L	8	5
+100g/L	8	6
+150g/L	8	5
Control	9	6
+50g/L	9	6
+100g/L	9	6
+150g/L	9	6
Control	10	5
+50g/L	10	6
+100g/L	10	5
+150g/L	10	7
Control	11	7
+50g/L	11	5
+100g/L	11	7
+150g/L	11	4
Control	12	6
+50g/L	12	4
+100g/L	12	7
+150g/L	12	6
Control	13	4
+50g/L	13	6
+100g/L	13	5
+150g/L	13	6
Control	14	8
+50g/L	14	6
+100g/L	14	6
+150g/L	14	8
Control	15	4
+50g/L	15	7
+100g/L	15	6
+150g/L	15	7
Control	16	4
+50g/L	16	4
+100g/L	16	2
+150g/L	16	2
Control	17	6
+50g/L	17	6
+100g/L	17	6
+150g/L	17	5
Control	18	6
+50g/L	18	5
+100g/L	18	7
+150g/L	18	6
Control	19	7
+50g/L	19	6
+100g/L	19	6
+150g/L	19	7
Control	20	9
+50g/L	20	8
+100g/L	20	7
+150g/L	20	8
Control	21	7
+50g/L	21	8
+100g/L	21	7
+150g/L	21	9
Control	22	9
+50g/L	22	7
+100g/L	22	6
+150g/L	22	7
Control	23	6
+50g/L	23	6
+100g/L	23	6
+150g/L	23	8
Control	24	6
+50g/L	24	2
+100g/L	24	6
+150g/L	24	5
Control	25	6
+50g/L	25	6
+100g/L	25	7
+150g/L	25	7
Control	26	5
+50g/L	26	7
+100g/L	26	8
+150g/L	26	6
Control	27	7
+50g/L	27	6
+100g/L	27	7
+150g/L	27	6
Control	28	7
+50g/L	28	7
+100g/L	28	8
+150g/L	28	7
Control	29	7
+50g/L	29	7
+100g/L	29	8
+150g/L	29	7
Control	30	8
+50g/L	30	7
+100g/L	30	8
+150g/L	30	6
Control	31	7
+50g/L	31	6
+100g/L	31	8
+150g/L	31	6
Control	32	8
+50g/L	32	7
+100g/L	32	6
+150g/L	32	6
Control	33	8
+50g/L	33	9
+100g/L	33	7
+150g/L	33	8
Control	34	7
+50g/L	34	9
+100g/L	34	6
+150g/L	34	8
Control	35	4
+50g/L	35	7
+100g/L	35	5
+150g/L	35	2
Control	36	6
+50g/L	36	6
+100g/L	36	6
+150g/L	36	6
Control	37	6
+50g/L	37	9
+100g/L	37	6
+150g/L	37	7
Control	38	8
+50g/L	38	6
+100g/L	38	7
+150g/L	38	8
Control	39	6
+50g/L	39	8
+100g/L	39	8
+150g/L	39	6
Control	40	8
+50g/L	40	9
+100g/L	40	7
+150g/L	40	7
Control	41	6
+50g/L	41	7
+100g/L	41	9
+150g/L	41	6
Control	42	7
+50g/L	42	5
+100g/L	42	7
+150g/L	42	5
Control	43	7
+50g/L	43	8
+100g/L	43	7
+150g/L	43	8
Control	44	7
+50g/L	44	8
+100g/L	44	7
+150g/L	44	3
Control	45	2
+50g/L	45	4
+100g/L	45	3
+150g/L	45	1
Control	46	7
+50g/L	46	5
+100g/L	46	4
+150g/L	46	6
Control	47	8
+50g/L	47	7
+100g/L	47	7
+150g/L	47	6
Control	48	9
+50g/L	48	9
+100g/L	48	9
+150g/L	48	9
Control	49	7
+50g/L	49	6
+100g/L	49	8
+150g/L	49	4
Control	50	7
+50g/L	50	7
+100g/L	50	6
+150g/L	50	5
Control	51	9
+50g/L	51	8
+100g/L	51	7
+150g/L	51	7
