# Supplementary material for: Changes in Young Adults’ Perception of an Interspecific Hybrid Grape Juice Induced by the Addition of Acid or Sugar as Part of a Novel Diversification Strategy for the Grape Industry
Source: Foods. 2025 Mar 27;14(7):1170. doi: 10.3390/foods14071170 (PMC11988535; doi:10.3390/foods14071170)
Supplement: Supplementary file 1 [file foods-14-01170-s001.zip › 2nd study/DataForCA.csv]

Product	NumPanel	apricot	jam	fruity	raspberry	plum	acidic	sweet	strawberry
Control	1	0	1	1	0	1	0	1	0
+50g/L	1	1	0	1	0	0	0	0	0
+100g/L	1	1	1	1	0	0	0	1	0
+150g/L	1	1	1	1	0	0	0	1	0
Control	2	0	0	0	0	0	1	0	0
+50g/L	2	1	0	0	0	0	0	1	0
+100g/L	2	0	0	1	0	1	0	1	0
+150g/L	2	0	0	1	0	0	0	1	0
Control	3	0	0	1	0	0	1	0	0
+50g/L	3	0	1	1	0	0	0	1	0
+100g/L	3	0	0	0	0	0	0	1	0
+150g/L	3	0	0	1	0	0	0	0	0
Control	4	0	1	1	0	1	0	1	0
+50g/L	4	1	0	0	0	0	0	1	0
+100g/L	4	1	0	0	0	1	1	1	0
+150g/L	4	1	1	0	0	0	0	0	0
Control	5	0	0	1	0	1	1	0	0
+50g/L	5	1	1	1	0	0	0	1	0
+100g/L	5	1	1	1	0	0	0	0	0
+150g/L	5	0	0	1	0	1	0	1	0
Control	6	0	1	0	0	1	0	1	0
+50g/L	6	1	1	0	0	0	0	1	1
+100g/L	6	0	1	1	0	0	0	1	0
+150g/L	6	1	1	1	0	0	0	1	0
Control	7	1	1	0	0	0	0	1	0
+50g/L	7	1	1	1	0	0	0	1	0
+100g/L	7	1	1	1	0	0	0	1	0
+150g/L	7	1	1	1	0	0	0	1	0
Control	8	0	0	0	1	0	1	1	1
+50g/L	8	0	0	0	1	0	1	1	0
+100g/L	8	0	1	1	0	0	0	1	0
+150g/L	8	1	1	1	0	0	0	1	0
Control	9	0	1	1	1	1	0	1	0
+50g/L	9	0	1	1	0	1	0	1	0
+100g/L	9	0	1	1	0	1	0	1	0
+150g/L	9	0	1	1	0	1	1	1	0
Control	10	0	1	0	0	0	0	1	0
+50g/L	10	1	0	1	0	0	0	1	0
+100g/L	10	0	0	0	0	0	1	1	1
+150g/L	10	0	0	1	0	1	0	1	0
Control	11	0	1	1	0	1	0	1	0
+50g/L	11	0	1	1	0	0	0	1	0
+100g/L	11	0	0	1	0	0	0	1	0
+150g/L	11	0	1	0	0	0	0	1	0
Control	12	1	1	0	0	0	0	1	0
+50g/L	12	1	0	0	0	0	1	1	0
+100g/L	12	0	0	1	0	1	0	0	0
+150g/L	12	0	1	0	0	1	0	1	0
Control	13	0	1	0	0	0	0	1	1
+50g/L	13	1	0	0	0	0	1	1	0
+100g/L	13	0	1	1	0	1	0	1	0
+150g/L	13	1	0	1	0	0	0	1	0
Control	14	1	0	0	0	0	1	1	0
+50g/L	14	1	1	0	1	1	0	1	0
+100g/L	14	0	1	0	0	1	0	1	1
+150g/L	14	0	1	0	0	1	0	1	1
Control	15	1	1	1	0	0	0	1	0
+50g/L	15	0	1	1	0	1	0	1	0
+100g/L	15	1	0	1	0	0	1	1	0
+150g/L	15	0	0	1	0	1	0	0	0
Control	16	0	0	0	0	0	1	1	1
+50g/L	16	0	0	0	0	0	1	0	1
+100g/L	16	1	0	0	0	0	0	1	0
+150g/L	16	0	0	0	0	1	0	1	0
Control	17	0	0	0	1	1	1	1	0
+50g/L	17	1	1	1	0	0	0	1	0
+100g/L	17	0	0	0	0	1	0	1	0
+150g/L	17	0	1	0	1	0	1	1	0
Control	18	1	0	0	0	0	1	0	0
+50g/L	18	0	0	0	1	0	0	1	0
+100g/L	18	1	0	1	0	1	0	1	0
+150g/L	18	0	1	1	1	0	0	0	1
Control	19	0	1	1	0	1	1	1	0
+50g/L	19	1	1	1	1	0	0	1	0
+100g/L	19	1	1	1	0	1	0	1	0
+150g/L	19	0	1	0	1	1	0	1	0
Control	20	0	0	1	0	0	0	0	0
+50g/L	20	0	0	1	0	0	0	1	0
+100g/L	20	0	0	1	0	0	0	1	0
+150g/L	20	0	0	0	0	0	0	1	1
Control	21	0	0	0	0	0	0	1	1
+50g/L	21	1	0	1	0	1	0	1	0
+100g/L	21	1	0	1	0	0	0	1	0
+150g/L	21	0	1	1	0	1	0	1	0
Control	22	0	0	1	0	0	0	1	0
+50g/L	22	0	0	0	0	1	1	0	0
+100g/L	22	0	0	0	0	1	1	0	0
+150g/L	22	0	0	1	0	0	1	0	0
Control	23	1	0	0	0	0	1	0	0
+50g/L	23	1	1	0	0	0	0	1	0
+100g/L	23	1	0	0	0	0	0	1	0
+150g/L	23	0	0	1	0	0	0	0	1
Control	24	1	0	0	0	1	0	1	0
+50g/L	24	1	0	0	0	1	1	1	0
+100g/L	24	1	0	0	0	1	0	1	0
+150g/L	24	1	0	0	0	1	1	0	0
Control	25	0	1	1	0	0	1	1	1
+50g/L	25	1	0	1	1	1	1	1	1
+100g/L	25	1	0	1	0	0	0	1	1
+150g/L	25	0	1	1	1	0	0	1	1
Control	26	0	1	1	0	1	1	0	0
+50g/L	26	1	1	1	0	0	0	1	0
+100g/L	26	0	1	0	0	0	0	1	1
+150g/L	26	0	1	1	1	0	0	1	0
Control	27	0	0	0	1	0	1	1	0
+50g/L	27	0	0	1	0	0	0	0	1
+100g/L	27	1	0	1	0	1	0	1	0
+150g/L	27	0	1	0	0	1	0	1	0
Control	28	0	0	0	0	1	1	1	0
+50g/L	28	0	1	1	0	1	0	1	1
+100g/L	28	1	1	0	0	0	0	1	0
+150g/L	28	1	1	1	0	1	0	1	0
Control	29	0	0	1	0	0	0	0	0
+50g/L	29	0	1	1	0	1	0	0	0
+100g/L	29	0	0	1	0	0	0	0	0
+150g/L	29	0	0	1	0	0	0	1	0
Control	30	0	1	1	0	1	0	0	0
+50g/L	30	1	0	1	0	0	1	1	0
+100g/L	30	0	1	1	0	0	0	1	0
+150g/L	30	1	1	0	0	0	0	1	0
Control	31	0	0	0	0	1	1	0	0
+50g/L	31	0	0	0	0	0	0	0	0
+100g/L	31	1	0	1	0	0	0	1	0
+150g/L	31	0	1	1	0	0	0	1	0
Control	32	1	0	0	0	0	0	1	1
+50g/L	32	1	1	1	0	0	0	1	1
+100g/L	32	0	1	0	0	0	0	1	1
+150g/L	32	0	1	1	1	0	0	1	1
Control	33	0	1	0	0	0	0	1	1
+50g/L	33	0	0	1	0	1	0	1	0
+100g/L	33	0	1	0	1	0	0	1	0
+150g/L	33	1	0	0	0	0	0	1	0
Control	34	0	1	0	0	0	0	1	1
+50g/L	34	1	0	0	0	0	1	1	0
+100g/L	34	0	1	0	0	1	0	1	1
+150g/L	34	0	0	1	0	0	0	1	1
Control	35	0	1	0	0	0	0	1	0
+50g/L	35	0	0	0	0	1	0	1	0
+100g/L	35	0	0	0	0	0	0	1	1
+150g/L	35	0	1	0	0	0	0	1	0
Control	36	0	1	1	0	1	1	1	1
+50g/L	36	0	1	1	0	1	1	1	1
+100g/L	36	0	1	1	0	1	0	1	1
+150g/L	36	0	1	1	0	1	0	1	1
Control	37	0	0	1	0	0	0	0	0
+50g/L	37	0	0	0	0	1	0	0	1
+100g/L	37	0	0	0	0	0	0	1	0
+150g/L	37	1	0	0	0	0	0	1	0
Control	38	0	0	1	0	1	1	1	0
+50g/L	38	1	0	0	0	0	1	1	0
+100g/L	38	1	1	0	0	0	0	1	0
+150g/L	38	0	0	1	0	0	0	1	0
Control	39	1	1	0	0	0	0	1	0
+50g/L	39	0	0	1	0	1	0	1	0
+100g/L	39	1	0	1	0	0	0	1	0
+150g/L	39	0	1	1	0	1	0	1	0
Control	40	1	0	1	0	0	0	1	0
+50g/L	40	1	1	1	0	0	1	1	0
+100g/L	40	1	1	1	0	1	0	1	0
+150g/L	40	1	1	1	0	1	1	1	1
Control	41	1	0	0	0	1	0	1	0
+50g/L	41	0	1	0	0	1	1	1	0
+100g/L	41	0	1	1	0	1	0	1	1
+150g/L	41	1	1	0	0	0	1	1	1
Control	42	1	0	0	0	0	1	0	0
+50g/L	42	1	0	1	0	0	0	1	0
+100g/L	42	1	0	1	0	1	0	1	0
+150g/L	42	1	0	0	0	0	0	1	0
Control	43	0	1	1	0	1	0	1	0
+50g/L	43	1	1	1	0	0	1	1	0
+100g/L	43	1	1	1	0	0	0	1	0
+150g/L	43	1	1	0	0	0	0	1	0
Control	44	0	0	1	0	0	0	1	0
+50g/L	44	1	0	1	0	1	0	0	0
+100g/L	44	1	0	1	0	0	0	0	0
+150g/L	44	0	1	0	0	0	1	0	0
Control	45	0	1	0	0	1	0	1	1
+50g/L	45	1	0	1	0	1	1	1	0
+100g/L	45	1	1	0	0	0	1	1	0
+150g/L	45	1	1	1	0	0	0	1	0
Control	46	0	0	1	0	1	1	0	0
+50g/L	46	0	0	0	0	1	0	1	0
+100g/L	46	1	1	1	0	0	0	1	0
+150g/L	46	1	0	1	0	1	0	1	0
Control	47	0	0	1	0	1	1	0	0
+50g/L	47	0	0	1	0	1	0	1	0
+100g/L	47	0	0	1	0	1	0	0	0
+150g/L	47	0	1	1	0	1	0	1	0
Control	48	0	1	1	0	1	0	1	0
+50g/L	48	0	1	1	0	1	0	1	0
+100g/L	48	0	1	1	0	1	0	1	0
+150g/L	48	1	1	1	0	0	0	1	0
Control	49	0	1	1	0	0	0	1	0
+50g/L	49	0	1	1	0	0	0	1	0
+100g/L	49	1	1	1	1	0	0	1	0
+150g/L	49	0	1	1	0	0	0	1	0
Control	50	0	1	0	1	0	1	1	0
+50g/L	50	0	1	1	0	0	0	1	0
+100g/L	50	0	1	0	0	0	0	1	1
+150g/L	50	0	1	0	1	0	1	1	0
Control	51	0	1	1	0	0	0	0	0
+50g/L	51	0	0	1	0	1	0	0	0
+100g/L	51	0	1	0	0	1	0	1	0
+150g/L	51	1	0	1	0	0	0	1	0
Control	52	0	1	1	0	0	0	0	0
+50g/L	52	0	0	1	0	1	0	0	0
+100g/L	52	0	1	0	0	1	0	1	0
+150g/L	52	1	0	1	0	0	0	1	0
