# Supplementary material for: Changes in Young Adults’ Perception of an Interspecific Hybrid Grape Juice Induced by the Addition of Acid or Sugar as Part of a Novel Diversification Strategy for the Grape Industry
Source: Foods. 2025 Mar 27;14(7):1170. doi: 10.3390/foods14071170 (PMC11988535; doi:10.3390/foods14071170)
Supplement: Supplementary file 1 [file foods-14-01170-s001.zip › 3rd study/DataForANOVA.csv]

NumPanel	Product	HedoScore
1	Hexoses+150	5
1	Hexoses+50	4
1	Control	6
1	Acid+1.5	7
1	Acid+9	8
2	Hexoses+150	6
2	Hexoses+50	6
2	Control	7
2	Acid+1.5	9
2	Acid+9	7
3	Hexoses+150	5
3	Hexoses+50	6
3	Control	5
3	Acid+1.5	7
3	Acid+9	7
4	Hexoses+150	7
4	Hexoses+50	8
4	Control	5
4	Acid+1.5	6
4	Acid+9	6
5	Hexoses+150	1
5	Hexoses+50	7
5	Control	2
5	Acid+1.5	5
5	Acid+9	2
6	Hexoses+150	8
6	Hexoses+50	8
6	Control	8
6	Acid+1.5	6
6	Acid+9	6
7	Hexoses+150	3
7	Hexoses+50	7
7	Control	6
7	Acid+1.5	2
7	Acid+9	1
8	Hexoses+150	5
8	Hexoses+50	7
8	Control	6
8	Acid+1.5	4
8	Acid+9	7
9	Hexoses+150	7
9	Hexoses+50	8
9	Control	9
9	Acid+1.5	7
9	Acid+9	4
10	Hexoses+150	4
10	Hexoses+50	5
10	Control	8
10	Acid+1.5	6
10	Acid+9	7
11	Hexoses+150	6
11	Hexoses+50	6
11	Control	7
11	Acid+1.5	8
11	Acid+9	8
12	Hexoses+150	7
12	Hexoses+50	8
12	Control	8
12	Acid+1.5	9
12	Acid+9	5
13	Hexoses+150	5
13	Hexoses+50	3
13	Control	6
13	Acid+1.5	5
13	Acid+9	7
14	Hexoses+150	3
14	Hexoses+50	6
14	Control	5
14	Acid+1.5	7
14	Acid+9	7
15	Hexoses+150	8
15	Hexoses+50	8
15	Control	9
15	Acid+1.5	6
15	Acid+9	3
16	Hexoses+150	7
16	Hexoses+50	9
16	Control	8
16	Acid+1.5	8
16	Acid+9	5
17	Hexoses+150	4
17	Hexoses+50	4
17	Control	4
17	Acid+1.5	3
17	Acid+9	3
18	Hexoses+150	6
18	Hexoses+50	6
18	Control	5
18	Acid+1.5	7
18	Acid+9	6
19	Hexoses+150	8
19	Hexoses+50	8
19	Control	8
19	Acid+1.5	8
19	Acid+9	7
21	Hexoses+150	8
21	Hexoses+50	9
21	Control	9
21	Acid+1.5	8
21	Acid+9	9
22	Hexoses+150	5
22	Hexoses+50	8
22	Control	7
22	Acid+1.5	6
22	Acid+9	6
23	Hexoses+150	7
23	Hexoses+50	6
23	Control	6
23	Acid+1.5	5
23	Acid+9	3
24	Hexoses+150	7
24	Hexoses+50	8
24	Control	7
24	Acid+1.5	6
24	Acid+9	1
25	Hexoses+150	6
25	Hexoses+50	7
25	Control	6
25	Acid+1.5	5
25	Acid+9	7
26	Hexoses+150	8
26	Hexoses+50	8
26	Control	7
26	Acid+1.5	7
26	Acid+9	8
27	Hexoses+150	7
27	Hexoses+50	5
27	Control	7
27	Acid+1.5	4
27	Acid+9	6
28	Hexoses+150	3
28	Hexoses+50	5
28	Control	5
28	Acid+1.5	7
28	Acid+9	7
29	Hexoses+150	1
29	Hexoses+50	3
29	Control	3
29	Acid+1.5	5
29	Acid+9	6
30	Hexoses+150	6
30	Hexoses+50	6
30	Control	7
30	Acid+1.5	8
30	Acid+9	3
31	Hexoses+150	6
31	Hexoses+50	6
31	Control	5
31	Acid+1.5	9
31	Acid+9	8
32	Hexoses+150	3
32	Hexoses+50	6
32	Control	8
32	Acid+1.5	7
32	Acid+9	8
33	Hexoses+150	7
33	Hexoses+50	4
33	Control	7
33	Acid+1.5	1
33	Acid+9	1
34	Hexoses+150	7
34	Hexoses+50	7
34	Control	7
34	Acid+1.5	5
34	Acid+9	2
35	Hexoses+150	6
35	Hexoses+50	8
35	Control	8
35	Acid+1.5	6
35	Acid+9	3
36	Hexoses+150	6
36	Hexoses+50	6
36	Control	7
36	Acid+1.5	8
36	Acid+9	7
37	Hexoses+150	5
37	Hexoses+50	7
37	Control	7
37	Acid+1.5	6
37	Acid+9	3
38	Hexoses+150	6
38	Hexoses+50	7
38	Control	4
38	Acid+1.5	5
38	Acid+9	3
39	Hexoses+150	6
39	Hexoses+50	6
39	Control	5
39	Acid+1.5	3
39	Acid+9	3
40	Hexoses+150	7
40	Hexoses+50	8
40	Control	6
40	Acid+1.5	4
40	Acid+9	2
41	Hexoses+150	6
41	Hexoses+50	7
41	Control	8
41	Acid+1.5	7
41	Acid+9	6
42	Hexoses+150	7
42	Hexoses+50	8
42	Control	6
42	Acid+1.5	5
42	Acid+9	8
43	Hexoses+150	5
43	Hexoses+50	5
43	Control	6
43	Acid+1.5	6
43	Acid+9	1
44	Hexoses+150	4
44	Hexoses+50	5
44	Control	4
44	Acid+1.5	4
44	Acid+9	3
45	Hexoses+150	5
45	Hexoses+50	7
45	Control	7
45	Acid+1.5	5
45	Acid+9	2
46	Hexoses+150	7
46	Hexoses+50	6
46	Control	6
46	Acid+1.5	5
46	Acid+9	5
47	Hexoses+150	2
47	Hexoses+50	6
47	Control	6
47	Acid+1.5	3
47	Acid+9	4
48	Hexoses+150	6
48	Hexoses+50	7
48	Control	7
48	Acid+1.5	8
48	Acid+9	2
49	Hexoses+150	5
49	Hexoses+50	6
49	Control	7
49	Acid+1.5	4
49	Acid+9	3
50	Hexoses+150	6
50	Hexoses+50	6
50	Control	7
50	Acid+1.5	4
50	Acid+9	3
