# Supplementary material for: Changes in Young Adults’ Perception of an Interspecific Hybrid Grape Juice Induced by the Addition of Acid or Sugar as Part of a Novel Diversification Strategy for the Grape Industry
Source: Foods. 2025 Mar 27;14(7):1170. doi: 10.3390/foods14071170 (PMC11988535; doi:10.3390/foods14071170)
Supplement: Supplementary file 1 [file foods-14-01170-s001.zip › 3rd study/DataForCA.csv]

NumPanel	Product	Apricot	Jam	Fruity	Raspberry	Plum	Acidic	Sweet	Strawberry
1	Hexoses+150	0	1	1	0	0	0	1	0
1	Hexoses+50	0	1	0	0	0	0	1	0
1	Control	0	0	1	0	0	0	1	0
1	Acid+1.5	0	0	1	1	0	1	0	0
1	Acid+9	0	0	1	0	0	1	1	0
2	Hexoses+150	0	1	0	0	0	0	1	0
2	Hexoses+50	1	0	1	0	0	0	1	0
2	Control	0	0	0	0	1	0	1	0
2	Acid+1.5	0	0	0	0	0	1	1	1
2	Acid+9	0	0	1	0	1	1	1	0
3	Hexoses+150	0	1	1	0	0	0	1	1
3	Hexoses+50	0	1	1	0	0	1	1	0
3	Control	0	0	1	0	0	0	1	0
3	Acid+1.5	0	0	1	0	0	1	1	0
3	Acid+9	0	0	1	0	0	1	1	0
4	Hexoses+150	0	0	1	0	0	1	1	0
4	Hexoses+50	1	1	1	0	1	0	1	0
4	Control	0	0	0	0	0	0	1	1
4	Acid+1.5	1	0	0	0	0	1	0	0
4	Acid+9	1	1	0	0	0	1	0	0
5	Hexoses+150	0	0	0	0	0	0	1	0
5	Hexoses+50	1	0	1	0	1	0	1	0
5	Control	0	0	0	0	0	0	1	0
5	Acid+1.5	0	0	0	0	1	1	1	1
5	Acid+9	0	0	0	0	0	1	1	0
6	Hexoses+150	0	1	1	0	0	0	1	1
6	Hexoses+50	0	1	1	0	0	0	1	0
6	Control	0	1	1	0	0	0	1	0
6	Acid+1.5	0	1	1	0	0	0	1	0
6	Acid+9	0	0	1	0	0	1	1	0
7	Hexoses+150	0	1	0	0	0	0	1	0
7	Hexoses+50	0	0	1	0	1	1	1	0
7	Control	0	0	0	0	0	1	1	0
7	Acid+1.5	0	0	0	0	0	1	0	0
7	Acid+9	0	0	0	1	0	1	0	0
8	Hexoses+150	0	1	1	0	0	1	1	1
8	Hexoses+50	0	1	1	0	0	1	1	0
8	Control	0	1	1	0	0	1	1	0
8	Acid+1.5	0	0	1	1	0	1	1	0
8	Acid+9	0	0	1	1	0	1	1	0
9	Hexoses+150	1	1	1	0	0	0	1	0
9	Hexoses+50	0	1	1	0	0	0	1	0
9	Control	0	1	1	0	0	0	0	1
9	Acid+1.5	0	0	0	1	0	1	1	1
9	Acid+9	0	0	0	0	0	1	0	0
10	Hexoses+150	0	1	0	0	0	0	1	0
10	Hexoses+50	0	1	1	0	0	0	1	0
10	Control	0	1	1	0	0	0	1	0
10	Acid+1.5	1	1	1	0	0	1	0	0
10	Acid+9	0	1	0	0	1	1	1	0
11	Hexoses+150	0	1	1	0	1	0	1	0
11	Hexoses+50	0	0	0	0	1	0	1	0
11	Control	1	1	1	0	1	0	1	0
11	Acid+1.5	0	0	1	1	1	1	1	0
11	Acid+9	0	0	0	1	1	1	0	0
12	Hexoses+150	0	1	1	0	1	0	1	1
12	Hexoses+50	0	0	1	0	1	0	1	1
12	Control	0	0	1	1	1	0	1	0
12	Acid+1.5	0	0	1	1	1	0	0	0
12	Acid+9	0	0	1	0	1	1	1	0
13	Hexoses+150	0	1	1	0	1	0	1	0
13	Hexoses+50	0	0	1	0	1	0	1	0
13	Control	0	1	0	1	1	0	1	1
13	Acid+1.5	0	0	1	1	0	1	0	1
13	Acid+9	0	0	0	1	0	1	1	0
14	Hexoses+150	0	0	1	0	0	0	1	0
14	Hexoses+50	0	0	0	0	1	0	1	0
14	Control	0	0	1	0	1	0	1	0
14	Acid+1.5	0	1	1	1	0	1	1	1
14	Acid+9	0	0	0	1	0	1	1	0
15	Hexoses+150	1	0	1	0	0	0	1	0
15	Hexoses+50	1	0	0	0	0	0	1	0
15	Control	1	0	1	0	0	0	1	0
15	Acid+1.5	1	0	0	0	0	1	0	0
15	Acid+9	1	0	0	0	0	1	0	0
16	Hexoses+150	0	0	1	0	1	0	1	0
16	Hexoses+50	0	1	1	0	0	0	1	1
16	Control	0	0	0	0	1	0	1	0
16	Acid+1.5	0	0	1	0	1	1	1	0
16	Acid+9	0	0	0	1	0	1	0	0
17	Hexoses+150	0	1	0	0	0	0	1	0
17	Hexoses+50	1	0	0	0	0	0	1	0
17	Control	0	0	0	0	0	0	1	0
17	Acid+1.5	0	0	0	0	0	1	1	0
17	Acid+9	0	0	0	0	1	1	1	0
18	Hexoses+150	1	1	0	0	1	0	1	0
18	Hexoses+50	1	1	1	0	0	0	1	0
18	Control	0	1	1	0	1	0	1	0
18	Acid+1.5	1	1	1	0	0	1	1	0
18	Acid+9	0	0	1	0	0	1	1	0
19	Hexoses+150	1	1	1	0	1	0	1	0
19	Hexoses+50	1	1	1	0	1	0	1	0
19	Control	1	1	1	0	1	0	1	0
19	Acid+1.5	0	1	1	0	1	0	1	0
19	Acid+9	1	1	1	0	0	0	1	0
21	Hexoses+150	1	1	1	0	0	0	1	1
21	Hexoses+50	1	1	1	1	0	0	1	0
21	Control	0	1	1	1	0	1	0	0
21	Acid+1.5	0	1	1	0	1	1	1	0
21	Acid+9	0	1	1	0	0	1	0	1
22	Hexoses+150	1	0	0	0	0	0	1	0
22	Hexoses+50	0	0	1	0	0	0	1	0
22	Control	0	1	1	0	0	0	0	0
22	Acid+1.5	0	1	1	0	0	1	1	0
22	Acid+9	1	0	0	0	0	1	1	0
23	Hexoses+150	1	1	0	0	0	1	1	0
23	Hexoses+50	0	1	0	0	1	0	1	0
23	Control	0	1	0	0	0	1	1	0
23	Acid+1.5	0	0	0	1	0	1	1	0
23	Acid+9	0	0	0	0	1	1	0	0
24	Hexoses+150	0	1	0	1	0	0	0	0
24	Hexoses+50	1	0	1	0	0	0	0	0
24	Control	0	0	0	0	1	0	1	0
24	Acid+1.5	0	0	0	0	1	1	0	0
24	Acid+9	0	0	0	0	1	1	0	0
25	Hexoses+150	0	1	0	0	1	0	1	0
25	Hexoses+50	0	1	1	0	0	0	0	0
25	Control	1	0	1	0	0	0	0	1
25	Acid+1.5	0	0	0	1	0	1	0	1
25	Acid+9	0	0	1	1	0	1	0	1
26	Hexoses+150	0	1	1	1	0	0	1	0
26	Hexoses+50	1	0	1	0	1	0	1	0
26	Control	1	0	1	0	0	0	1	0
26	Acid+1.5	0	0	1	1	0	0	1	0
26	Acid+9	0	0	1	1	0	1	0	0
27	Hexoses+150	1	1	0	0	0	0	1	0
27	Hexoses+50	0	0	1	1	0	0	1	0
27	Control	0	1	1	0	0	0	1	1
27	Acid+1.5	0	1	0	0	1	1	1	0
27	Acid+9	0	0	1	0	1	1	1	0
28	Hexoses+150	0	1	0	1	0	0	1	0
28	Hexoses+50	0	1	1	0	1	0	1	0
28	Control	0	1	0	0	0	0	0	0
28	Acid+1.5	0	1	0	0	0	0	1	0
28	Acid+9	0	0	1	1	0	1	0	0
29	Hexoses+150	0	0	0	0	0	0	1	0
29	Hexoses+50	0	1	0	0	0	0	1	0
29	Control	0	1	0	0	0	0	1	0
29	Acid+1.5	0	0	0	0	0	1	1	0
29	Acid+9	0	1	0	0	0	1	1	0
30	Hexoses+150	0	0	0	0	0	0	0	0
30	Hexoses+50	0	1	0	0	0	0	1	1
30	Control	0	1	1	0	0	0	1	0
30	Acid+1.5	1	0	0	0	1	1	1	0
30	Acid+9	0	0	1	0	1	1	0	0
31	Hexoses+150	1	1	0	0	0	0	1	1
31	Hexoses+50	0	0	1	0	1	1	1	1
31	Control	0	1	0	0	0	0	1	1
31	Acid+1.5	1	0	1	0	1	1	0	0
31	Acid+9	0	0	0	1	0	1	0	0
32	Hexoses+150	0	1	1	0	0	0	1	0
32	Hexoses+50	1	0	1	0	0	0	1	0
32	Control	0	1	1	0	0	0	1	0
32	Acid+1.5	0	0	1	0	0	1	1	0
32	Acid+9	0	0	1	0	1	1	1	0
33	Hexoses+150	0	0	1	0	0	0	1	0
33	Hexoses+50	0	0	1	1	0	0	1	0
33	Control	0	0	1	0	0	0	0	1
33	Acid+1.5	0	0	1	0	1	1	0	0
33	Acid+9	0	0	0	0	0	1	0	0
34	Hexoses+150	0	0	1	0	0	0	1	0
34	Hexoses+50	0	1	0	1	0	0	1	0
34	Control	0	0	1	0	1	0	0	0
34	Acid+1.5	1	0	0	0	0	1	0	0
34	Acid+9	0	0	0	1	0	1	1	0
35	Hexoses+150	1	1	1	0	0	0	1	1
35	Hexoses+50	1	0	1	0	0	0	1	0
35	Control	1	0	1	0	0	0	1	0
35	Acid+1.5	1	0	1	0	0	1	1	0
35	Acid+9	0	0	1	0	1	1	0	0
36	Hexoses+150	0	0	1	0	0	0	1	1
36	Hexoses+50	0	0	1	0	0	0	1	0
36	Control	1	0	0	0	0	0	0	0
36	Acid+1.5	0	0	1	0	0	1	1	0
36	Acid+9	0	1	0	0	1	1	0	0
37	Hexoses+150	0	1	1	0	0	0	1	0
37	Hexoses+50	0	0	0	0	0	0	1	1
37	Control	0	0	1	0	1	0	1	1
37	Acid+1.5	0	1	1	0	0	0	1	0
37	Acid+9	0	0	1	0	0	1	1	1
38	Hexoses+150	0	1	1	0	1	1	1	0
38	Hexoses+50	1	1	0	0	0	1	1	0
38	Control	0	0	0	1	0	1	0	1
38	Acid+1.5	1	1	1	1	1	1	0	0
38	Acid+9	0	0	0	1	0	1	0	0
39	Hexoses+150	0	1	1	0	1	0	1	0
39	Hexoses+50	1	0	0	0	1	0	0	0
39	Control	0	0	1	0	1	0	0	0
39	Acid+1.5	0	0	0	0	1	1	1	0
39	Acid+9	0	0	1	1	0	1	0	0
40	Hexoses+150	0	0	1	0	1	0	1	0
40	Hexoses+50	0	0	1	0	1	0	1	0
40	Control	0	0	0	0	1	0	0	0
40	Acid+1.5	0	0	0	0	1	1	0	0
40	Acid+9	0	0	0	0	1	1	0	0
41	Hexoses+150	0	1	0	0	0	0	1	1
41	Hexoses+50	0	1	0	0	1	0	1	0
41	Control	0	1	0	0	0	0	1	1
41	Acid+1.5	0	0	0	0	1	1	1	0
41	Acid+9	1	0	1	0	0	1	0	0
42	Hexoses+150	1	0	0	0	1	0	1	0
42	Hexoses+50	0	0	1	0	1	0	1	0
42	Control	0	0	0	0	1	0	1	0
42	Acid+1.5	0	0	0	1	0	1	0	0
42	Acid+9	0	1	1	1	0	1	0	0
43	Hexoses+150	0	1	1	0	0	0	1	1
43	Hexoses+50	1	1	0	0	1	1	1	0
43	Control	1	1	0	0	0	1	1	0
43	Acid+1.5	1	1	0	0	0	1	0	1
43	Acid+9	0	0	0	0	1	1	0	0
44	Hexoses+150	0	1	1	0	1	0	1	0
44	Hexoses+50	1	0	0	1	0	1	1	0
44	Control	0	0	0	1	0	1	1	0
44	Acid+1.5	0	0	1	0	0	1	1	0
44	Acid+9	0	0	0	1	0	1	0	0
45	Hexoses+150	0	1	1	0	1	0	1	1
45	Hexoses+50	0	1	1	0	0	0	1	1
45	Control	0	1	1	0	1	0	1	1
45	Acid+1.5	0	0	1	0	0	1	1	0
45	Acid+9	0	0	1	0	0	1	0	0
46	Hexoses+150	0	0	0	0	1	1	0	0
46	Hexoses+50	0	0	0	0	1	1	0	0
46	Control	0	0	0	0	1	0	1	0
46	Acid+1.5	0	1	0	0	1	0	1	0
46	Acid+9	0	0	0	0	0	0	0	0
47	Hexoses+150	0	1	0	0	0	0	1	1
47	Hexoses+50	0	1	0	0	1	0	1	0
47	Control	0	1	0	1	0	0	0	1
47	Acid+1.5	0	1	0	0	1	1	0	0
47	Acid+9	1	1	0	0	0	0	1	0
48	Hexoses+150	0	1	1	0	0	0	1	1
48	Hexoses+50	1	0	0	0	0	0	1	0
48	Control	0	0	0	0	1	1	1	0
48	Acid+1.5	0	0	1	0	0	0	1	0
48	Acid+9	0	0	0	0	0	1	0	0
49	Hexoses+150	1	1	1	0	1	0	1	0
49	Hexoses+50	0	0	1	1	1	0	0	0
49	Control	0	0	1	1	0	0	1	1
49	Acid+1.5	0	0	1	1	1	0	1	1
49	Acid+9	0	1	0	1	1	1	1	0
50	Hexoses+150	1	1	1	0	0	0	1	0
50	Hexoses+50	1	0	0	0	1	1	0	0
50	Control	1	1	0	1	1	1	0	0
50	Acid+1.5	0	0	1	1	1	1	0	1
50	Acid+9	0	0	0	1	0	1	0	1
