# Supplementary material for: Changes in Young Adults’ Perception of an Interspecific Hybrid Grape Juice Induced by the Addition of Acid or Sugar as Part of a Novel Diversification Strategy for the Grape Industry
Source: Foods. 2025 Mar 27;14(7):1170. doi: 10.3390/foods14071170 (PMC11988535; doi:10.3390/foods14071170)
Supplement: Supplementary file 1 [file foods-14-01170-s001.zip › 4th study/DataForANOVA.csv]

Product	NumPanel	HedoScore
Hexoses+150	1	5
Hexoses+50	1	5
Control	1	6
Acid+1.5	1	7
Acid+9	1	7
Hexoses+150	2	4
Hexoses+50	2	6
Control	2	8
Acid+1.5	2	8
Acid+9	2	4
Hexoses+150	3	2
Hexoses+50	3	6
Control	3	7
Acid+1.5	3	3
Acid+9	3	1
Hexoses+150	4	4
Hexoses+50	4	5
Control	4	4
Acid+1.5	4	6
Acid+9	4	3
Hexoses+150	5	6
Hexoses+50	5	6
Control	5	7
Acid+1.5	5	5
Acid+9	5	3
Hexoses+150	6	7
Hexoses+50	6	5
Control	6	5
Acid+1.5	6	6
Acid+9	6	6
Hexoses+150	7	4
Hexoses+50	7	6
Control	7	6
Acid+1.5	7	7
Acid+9	7	5
Hexoses+150	8	5
Hexoses+50	8	8
Control	8	6
Acid+1.5	8	8
Acid+9	8	7
Hexoses+150	9	7
Hexoses+50	9	7
Control	9	6
Acid+1.5	9	5
Acid+9	9	4
Hexoses+150	10	7
Hexoses+50	10	5
Control	10	7
Acid+1.5	10	4
Acid+9	10	2
Hexoses+150	11	6
Hexoses+50	11	6
Control	11	7
Acid+1.5	11	6
Acid+9	11	5
Hexoses+150	12	2
Hexoses+50	12	3
Control	12	6
Acid+1.5	12	4
Acid+9	12	7
Hexoses+150	13	6
Hexoses+50	13	6
Control	13	6
Acid+1.5	13	7
Acid+9	13	6
Hexoses+150	14	4
Hexoses+50	14	5
Control	14	5
Acid+1.5	14	6
Acid+9	14	5
Hexoses+150	15	6
Hexoses+50	15	9
Control	15	8
Acid+1.5	15	7
Acid+9	15	5
Hexoses+150	17	6
Hexoses+50	17	6
Control	17	6
Acid+1.5	17	6
Acid+9	17	4
Hexoses+150	18	4
Hexoses+50	18	6
Control	18	8
Acid+1.5	18	7
Acid+9	18	4
Hexoses+150	19	3
Hexoses+50	19	4
Control	19	4
Acid+1.5	19	6
Acid+9	19	3
Hexoses+150	20	3
Hexoses+50	20	1
Control	20	4
Acid+1.5	20	2
Acid+9	20	1
Hexoses+150	21	6
Hexoses+50	21	7
Control	21	7
Acid+1.5	21	7
Acid+9	21	2
Hexoses+150	22	7
Hexoses+50	22	7
Control	22	8
Acid+1.5	22	6
Acid+9	22	8
Hexoses+150	23	3
Hexoses+50	23	7
Control	23	2
Acid+1.5	23	2
Acid+9	23	1
Hexoses+150	24	6
Hexoses+50	24	6
Control	24	5
Acid+1.5	24	7
Acid+9	24	4
Hexoses+150	25	8
Hexoses+50	25	6
Control	25	8
Acid+1.5	25	4
Acid+9	25	5
Hexoses+150	26	7
Hexoses+50	26	7
Control	26	6
Acid+1.5	26	6
Acid+9	26	4
Hexoses+150	27	8
Hexoses+50	27	7
Control	27	6
Acid+1.5	27	5
Acid+9	27	6
Hexoses+150	28	6
Hexoses+50	28	5
Control	28	7
Acid+1.5	28	6
Acid+9	28	2
Hexoses+150	29	7
Hexoses+50	29	8
Control	29	7
Acid+1.5	29	5
Acid+9	29	6
Hexoses+150	30	6
Hexoses+50	30	6
Control	30	5
Acid+1.5	30	3
Acid+9	30	2
Hexoses+150	31	2
Hexoses+50	31	2
Control	31	2
Acid+1.5	31	1
Acid+9	31	1
Hexoses+150	32	8
Hexoses+50	32	7
Control	32	6
Acid+1.5	32	5
Acid+9	32	5
Hexoses+150	33	7
Hexoses+50	33	6
Control	33	8
Acid+1.5	33	5
Acid+9	33	5
Hexoses+150	34	5
Hexoses+50	34	5
Control	34	5
Acid+1.5	34	6
Acid+9	34	6
Hexoses+150	35	3
Hexoses+50	35	8
Control	35	7
Acid+1.5	35	6
Acid+9	35	4
Hexoses+150	36	5
Hexoses+50	36	5
Control	36	4
Acid+1.5	36	5
Acid+9	36	3
Hexoses+150	37	3
Hexoses+50	37	7
Control	37	5
Acid+1.5	37	5
Acid+9	37	1
Hexoses+150	38	2
Hexoses+50	38	6
Control	38	6
Acid+1.5	38	5
Acid+9	38	5
Hexoses+150	39	4
Hexoses+50	39	3
Control	39	3
Acid+1.5	39	4
Acid+9	39	4
