# Supplementary material for: Changes in Young Adults’ Perception of an Interspecific Hybrid Grape Juice Induced by the Addition of Acid or Sugar as Part of a Novel Diversification Strategy for the Grape Industry
Source: Foods. 2025 Mar 27;14(7):1170. doi: 10.3390/foods14071170 (PMC11988535; doi:10.3390/foods14071170)
Supplement: Supplementary file 1 [file foods-14-01170-s001.zip › 4th study/DataForCA.csv]

Product	NumPanel	apricot	jam	fruity	raspberry	plum	acidic	sweet	strawberry
Hexoses+150	1	1	1	1	0	0	0	1	0
Hexoses+50	1	1	1	0	0	0	0	1	0
Control	1	1	1	0	0	0	1	1	0
Acid+1.5	1	0	0	0	0	1	1	1	0
Acid+9	1	1	0	0	0	0	1	1	0
Hexoses+150	2	0	1	0	0	1	0	1	0
Hexoses+50	2	0	1	0	0	1	0	1	0
Control	2	0	1	0	0	1	1	0	0
Acid+1.5	2	1	0	1	1	1	1	0	0
Acid+9	2	1	0	0	0	1	1	0	0
Hexoses+150	3	1	1	1	0	0	0	1	0
Hexoses+50	3	0	0	1	0	0	0	1	1
Control	3	1	1	1	0	1	1	1	0
Acid+1.5	3	0	0	1	1	0	1	1	0
Acid+9	3	0	0	1	1	0	1	1	0
Hexoses+150	4	1	0	1	0	0	0	1	0
Hexoses+50	4	0	0	1	0	0	0	0	0
Control	4	1	0	1	0	1	0	1	0
Acid+1.5	4	0	1	0	1	0	1	1	0
Acid+9	4	0	0	0	0	1	1	0	0
Hexoses+150	5	1	1	1	0	1	0	1	0
Hexoses+50	5	1	1	1	0	1	0	1	0
Control	5	0	1	1	0	1	0	1	0
Acid+1.5	5	0	0	1	1	0	1	1	1
Acid+9	5	0	0	1	1	0	1	0	1
Hexoses+150	6	1	1	1	0	1	0	1	0
Hexoses+50	6	1	1	1	0	1	0	1	0
Control	6	1	0	1	0	0	0	1	0
Acid+1.5	6	1	1	1	0	0	1	1	1
Acid+9	6	0	0	1	1	0	1	1	1
Hexoses+150	7	1	1	0	0	0	0	1	0
Hexoses+50	7	0	1	0	0	1	0	1	0
Control	7	1	0	0	0	0	0	1	0
Acid+1.5	7	0	0	1	0	0	1	0	0
Acid+9	7	0	0	0	1	1	1	0	0
Hexoses+150	8	0	1	1	0	0	0	1	0
Hexoses+50	8	1	0	1	1	0	0	0	1
Control	8	1	0	1	0	0	0	1	0
Acid+1.5	8	0	1	1	1	1	0	1	0
Acid+9	8	0	0	1	1	0	1	0	0
Hexoses+150	9	1	1	0	0	0	0	1	0
Hexoses+50	9	0	1	1	0	1	0	1	0
Control	9	0	1	1	0	0	0	1	0
Acid+1.5	9	0	1	1	0	1	1	0	0
Acid+9	9	0	1	1	0	0	1	0	1
Hexoses+150	10	1	1	1	0	0	0	1	1
Hexoses+50	10	0	1	1	0	1	0	1	0
Control	10	0	1	0	0	0	1	1	1
Acid+1.5	10	0	0	1	0	0	1	1	1
Acid+9	10	0	1	1	0	0	1	1	0
Hexoses+150	11	0	1	0	0	0	0	1	1
Hexoses+50	11	0	1	1	0	1	0	1	0
Control	11	0	0	1	1	0	1	1	0
Acid+1.5	11	1	1	1	0	0	0	1	0
Acid+9	11	0	0	1	1	0	1	1	0
Hexoses+150	12	0	0	1	0	1	0	1	0
Hexoses+50	12	1	0	1	0	1	0	1	0
Control	12	0	0	1	0	1	0	1	0
Acid+1.5	12	0	0	1	0	1	1	1	0
Acid+9	12	0	0	1	0	1	1	1	0
Hexoses+150	13	0	0	1	0	1	0	1	0
Hexoses+50	13	0	0	1	0	1	0	1	0
Control	13	1	0	1	0	0	0	1	0
Acid+1.5	13	0	1	1	0	0	0	1	0
Acid+9	13	0	0	1	0	0	1	0	0
Hexoses+150	14	1	1	0	0	0	0	1	0
Hexoses+50	14	0	1	1	0	1	0	1	0
Control	14	1	1	1	0	0	0	1	0
Acid+1.5	14	0	0	1	0	0	1	1	0
Acid+9	14	0	0	1	0	0	1	0	0
Hexoses+150	15	1	1	1	0	1	0	1	0
Hexoses+50	15	0	1	1	0	1	0	1	0
Control	15	1	0	1	0	0	0	1	1
Acid+1.5	15	0	1	1	0	1	1	0	0
Acid+9	15	1	0	1	1	0	1	1	0
Hexoses+150	17	1	1	1	0	1	0	1	0
Hexoses+50	17	1	1	1	0	1	0	1	0
Control	17	1	1	1	0	0	0	1	0
Acid+1.5	17	1	0	1	0	1	0	1	0
Acid+9	17	0	0	1	0	0	1	0	0
Hexoses+150	18	0	1	1	0	0	0	1	0
Hexoses+50	18	1	1	1	0	0	0	1	0
Control	18	0	1	1	0	0	0	1	0
Acid+1.5	18	0	1	1	1	0	0	1	0
Acid+9	18	0	0	1	0	1	1	1	0
Hexoses+150	19	0	1	0	0	0	0	1	0
Hexoses+50	19	0	1	0	0	1	0	1	0
Control	19	0	0	1	0	0	0	0	0
Acid+1.5	19	1	1	0	0	0	0	1	0
Acid+9	19	0	0	0	1	0	1	0	0
Hexoses+150	20	1	1	0	0	0	1	1	0
Hexoses+50	20	0	1	0	0	0	0	1	0
Control	20	0	0	1	0	1	1	1	0
Acid+1.5	20	0	0	0	0	0	1	1	0
Acid+9	20	0	0	0	1	0	1	0	0
Hexoses+150	21	0	0	0	0	0	0	1	1
Hexoses+50	21	1	1	1	0	0	1	0	0
Control	21	1	0	0	0	0	1	0	0
Acid+1.5	21	0	1	1	0	1	0	1	0
Acid+9	21	1	0	0	0	0	1	0	0
Hexoses+150	22	0	0	1	0	1	0	0	0
Hexoses+50	22	0	0	0	0	1	0	1	0
Control	22	0	1	0	0	1	0	0	0
Acid+1.5	22	0	1	0	0	1	0	0	0
Acid+9	22	1	1	0	0	0	0	0	0
Hexoses+150	23	0	0	0	0	1	0	1	0
Hexoses+50	23	1	0	0	0	0	0	1	0
Control	23	0	0	1	1	0	0	1	0
Acid+1.5	23	0	0	1	1	0	1	0	0
Acid+9	23	0	0	1	0	1	1	0	0
Hexoses+150	24	1	1	0	0	0	0	1	0
Hexoses+50	24	1	0	1	0	0	0	1	0
Control	24	0	0	0	0	1	1	0	0
Acid+1.5	24	1	1	0	0	0	0	0	0
Acid+9	24	0	0	0	1	0	1	0	0
Hexoses+150	25	1	1	1	0	0	0	1	0
Hexoses+50	25	1	0	1	0	0	0	0	0
Control	25	1	1	1	0	0	1	0	0
Acid+1.5	25	1	0	0	0	0	1	0	1
Acid+9	25	0	0	0	1	0	1	0	0
Hexoses+150	26	1	1	1	0	0	0	1	0
Hexoses+50	26	1	1	0	0	0	0	1	0
Control	26	0	1	1	0	0	0	1	0
Acid+1.5	26	0	1	1	0	0	0	1	0
Acid+9	26	0	0	0	0	0	1	0	1
Hexoses+150	27	0	0	1	0	0	0	1	1
Hexoses+50	27	1	0	1	0	0	0	1	0
Control	27	1	0	0	0	0	0	1	0
Acid+1.5	27	0	0	1	0	0	1	1	0
Acid+9	27	1	0	0	0	0	1	0	0
Hexoses+150	28	0	1	1	0	1	0	1	0
Hexoses+50	28	0	1	1	0	1	0	1	0
Control	28	1	0	1	0	1	0	1	0
Acid+1.5	28	1	0	1	0	0	1	1	0
Acid+9	28	0	0	0	0	1	1	0	0
Hexoses+150	29	0	0	1	0	0	0	1	1
Hexoses+50	29	0	1	0	0	0	0	1	0
Control	29	0	0	1	0	0	0	1	0
Acid+1.5	29	0	0	0	0	0	1	0	0
Acid+9	29	0	0	0	0	0	1	0	0
Hexoses+150	30	0	1	1	0	0	0	1	1
Hexoses+50	30	0	1	1	1	0	0	1	1
Control	30	0	0	1	1	1	0	1	0
Acid+1.5	30	0	0	1	0	0	1	1	1
Acid+9	30	0	0	1	0	0	1	1	1
Hexoses+150	31	0	1	0	0	0	0	1	0
Hexoses+50	31	1	0	0	0	0	0	1	0
Control	31	1	0	0	0	0	0	1	0
Acid+1.5	31	0	0	0	0	1	1	1	0
Acid+9	31	0	0	0	0	0	1	1	0
Hexoses+150	32	0	1	1	0	0	0	0	1
Hexoses+50	32	0	1	1	0	0	0	1	0
Control	32	0	1	0	0	0	0	1	0
Acid+1.5	32	0	0	1	0	0	1	0	0
Acid+9	32	0	0	0	0	0	1	0	0
Hexoses+150	33	0	1	1	0	0	0	1	1
Hexoses+50	33	0	0	1	0	1	0	1	0
Control	33	1	0	1	0	0	0	1	0
Acid+1.5	33	0	0	1	0	1	1	1	0
Acid+9	33	1	0	1	0	0	1	0	0
Hexoses+150	34	0	0	0	0	1	0	1	0
Hexoses+50	34	0	0	0	0	0	0	1	0
Control	34	0	0	0	0	0	1	1	0
Acid+1.5	34	0	0	1	0	0	1	0	0
Acid+9	34	0	0	1	1	0	1	0	0
Hexoses+150	35	0	1	0	0	0	0	1	1
Hexoses+50	35	0	0	1	0	1	0	1	0
Control	35	0	0	1	0	0	0	1	1
Acid+1.5	35	1	0	1	0	0	1	0	0
Acid+9	35	0	0	1	1	0	1	0	0
Hexoses+150	36	1	0	1	0	1	0	1	1
Hexoses+50	36	1	0	1	0	1	0	1	0
Control	36	0	1	0	0	1	0	0	0
Acid+1.5	36	1	0	1	0	0	1	0	0
Acid+9	36	0	0	1	0	0	1	0	0
Hexoses+150	37	0	1	1	0	1	1	1	0
Hexoses+50	37	0	1	1	0	0	0	1	1
Control	37	0	0	1	0	0	1	1	0
Acid+1.5	37	1	0	0	0	0	1	1	0
Acid+9	37	0	0	1	1	0	1	0	0
Hexoses+150	38	1	1	0	0	0	0	1	0
Hexoses+50	38	0	0	1	0	1	0	0	0
Control	38	0	0	1	0	0	0	0	0
Acid+1.5	38	0	0	0	0	0	1	0	0
Acid+9	38	0	0	0	0	0	1	0	0
Hexoses+150	39	1	1	1	0	0	0	1	0
Hexoses+50	39	0	1	1	0	0	0	1	0
Control	39	0	0	0	0	0	1	1	0
Acid+1.5	39	0	0	1	0	0	0	1	1
Acid+9	39	0	0	1	0	1	1	1	0
